# Supplementary material for: The Virulence of Metarhizium rileyi to Locusta migratoria Is Determined by the Ability of the Fungus to Respond to Carbon and Nitrogen Sources
Source: Int J Mol Sci. 2025 Apr 27;26(9):4156. doi: 10.3390/ijms26094156 (PMC12071437; doi:10.3390/ijms26094156)
Supplement: Supplementary file 1 [file ijms-26-04156-s001.zip › Supplementary Table.xlsx]

## Sheet: Sheet1
ID	name	SZCY1	SZCY2	SZCY3	SZCY4	SZCY5	SZCY6	PPDB1	PPDB2	PPDB3	PPDB4	PPDB5	PPDB6	SZCY_Mean	PPDB_Mean	Fold_change	log2FC	Pvalue	VIP	regulated
NEG_q3	13(S)-Hydroxyoctadeca-9(Z),11(E)-Dienoic Acid (13-Hode)	25175.7	22280	17952	23180	19705	22829	51330.5	103621	49534.3	60558	91657.5	33754.1	21853.6	65075.9	2.97781	1.57425	0.0108472	1.34118	up
NEG_q5	1H-Indole-5-Carboxylic Acid	481908	506446	527148	512283	394539	427338	677859	781682	511659	675474	788295	701601	474944	689428	1.4516	0.537644	0.00194618	1.41773	up
NEG_q7	1-Phenylethanol	27381	30187.2	27052	26310	26359	19774.7	7159.1	10568.4	13059.6	23661	29144.8	15246.8	26177.3	16473.3	0.629296	-0.66819	0.0351273	1.06969	down
NEG_q8	2,3-Dihydroxy-3-Methylbutanoic Acid	40368.7	26048.9	33324	35028.2	36992	37044.2	5.00228	5.00228	5.00228	5.00228	5.00228	5.00228	34801	5.00228	0.00014374	-12.7643	1.14169e-05	1.6673	down
NEG_q11	2-Hydroxy-2-Methylbutanoic Acid	66323.9	60408.9	79041.7	65508.3	61351.4	68794.3	937890	1.18992e+06	898899	1.21746e+06	1.19661e+06	1.14954e+06	66904.8	1.09839e+06	16.4172	4.03713	9.85695e-06	1.66556	up
NEG_q12	2-Hydroxyhexanoic Acid	200681	126047	214283	21431.6	101143	38806.3	4.14449e+06	5.23095e+06	4.01723e+06	5.17214e+06	5.77174e+06	5.13938e+06	117065	4.91266e+06	41.9651	5.39112	1.02641e-05	1.66725	up
NEG_q13	2-Hydroxypalmitic Acid	54242.1	55749.9	47212	64164	100650	118146	299247	213103	182660	307439	273445	296092	73360.6	261998	3.57137	1.83648	5.91982e-05	1.58319	up
NEG_q15	3,5-Dihydroxybenzoic Acid	851323	707619	1.32736e+06	823501	713813	808892	1.42906e+06	1.7845e+06	1.13526e+06	2.01597e+06	1.39327e+06	1.36507e+06	872085	1.52052e+06	1.74355	0.802026	0.00293276	1.31731	up
NEG_q17	3-(Carboxymethylamino)Propanoic Acid	2.76384e+06	2.06509e+06	2.51824e+06	2.42433e+06	2.09196e+06	2.36275e+06	2.68587e+06	3.94266e+06	3.25843e+06	3.13441e+06	3.52785e+06	3.4308e+06	2.37104e+06	3.33e+06	1.40445	0.490007	0.00128627	1.38701	up
NEG_q18	3-Hydroxyisobutyric Acid	252849	223629	248214	268286	210109	244785	167470	189824	159714	203539	202234	193414	241312	186033	0.770921	-0.375345	0.000698117	1.42424	down
NEG_q24	Acetyl-L-Lysine	46057.4	36700.6	155437	42782	36224.4	37604.2	92234.7	196173	148037	195848	104179	199494	59134.2	155994	2.63797	1.39943	0.00583453	1.2172	up
NEG_q26	Acetylvaline	276244	248080	255080	263453	209432	284521	151689	181047	143498	177080	177910	195594	256135	171136	0.668149	-0.581758	0.000124964	1.51678	down
NEG_q28	Allantoic Acid	2.08175e+06	2.70247e+06	3.04364e+06	2.70659e+06	2.37965e+06	1.6779e+06	208798	510276	599222	851969	338841	601130	2.432e+06	518373	0.213147	-2.23008	5.57115e-05	1.5997	down
NEG_q32	(-)-Aspartic Acid	171513	75704.2	179729	159274	161378	265308	415720	402737	295150	412307	119141	275809	168818	320144	1.89639	0.923255	0.023534	1.09688	up
NEG_q37	Betonicine	346410	297128	371007	323389	266626	319831	166275	242248	190431	197712	206262	199781	320732	200452	0.624982	-0.678113	0.000101823	1.53918	down
NEG_q38	Brassinazole	259694	256118	270415	246149	255771	306668	232959	213987	251501	214362	237266	258959	265803	234839	0.88351	-0.178682	0.0238609	1.06338	down
NEG_q41	Cyclo(Pro-Pro)	881194	603900	317870	552593	628347	593751	365253	418790	414583	394146	384001	429789	596276	401094	0.672664	-0.572041	0.0446726	1.12692	down
NEG_q43	D-Arabitol	64270.8	78659	75262.4	92645.7	63223	77984.2	87212.3	142179	124245	146757	118317	116193	75340.9	122484	1.62573	0.701088	0.00163418	1.39148	up
NEG_q45	D-Fructose	308863	210535	188358	257608	113719	153949	316684	310046	312090	385232	273871	389999	205505	331320	1.61222	0.68905	0.00563299	1.2091	up
NEG_q49	D(+)-Glucose	601205	419029	448606	503782	335289	418772	615622	753917	619111	682096	625987	669962	454447	661116	1.45477	0.54079	0.00125629	1.36779	up
NEG_q50	D-Glucose 6-Phosphate	594247	252065	298012	506899	424090	306032	793019	713109	536877	677293	690494	818887	396891	704947	1.77617	0.828771	0.00140647	1.35916	up
NEG_q52	D-Glutamic Acid	1.48696e+06	1.12673e+06	1.62008e+06	1.43076e+06	1.03549e+06	1.28e+06	733954	1.05658e+06	623528	844544	981712	875577	1.33e+06	852649	0.641088	-0.641406	0.00207333	1.36263	down
NEG_q54	Dl-3-Phenyllactic Acid	96649.7	65282.1	95787.9	93478	67825.1	96417.3	541051	696183	483557	732295	788731	657787	85906.7	649934	7.56558	2.91945	6.30035e-05	1.64071	up
NEG_q59	D-(+)-Maltose Monohydrate	1.97187e+06	1.46133e+06	1.9973e+06	2.02708e+06	1.26706e+06	1.66017e+06	2.29071e+06	2.06596e+06	2.39036e+06	2.25798e+06	2.22993e+06	2.02e+06	1.7308e+06	2.20916e+06	1.27638	0.352056	0.0124449	1.19881	up
NEG_q60	D-Mannitol	121399	99355.2	122226	136360	116930	158388	258037	184120	72784.6	278388	246902	234682	125776	212486	1.68939	0.756506	0.0363396	1.13614	up
NEG_q61	D-Mannose	339238	302589	192709	272270	235312	317485	302420	467830	292117	323604	405811	428265	276601	370008	1.3377	0.419751	0.0335174	1.04652	up
NEG_q62	D-(+)-Melezitose	60189.3	50346	45456.1	50237.4	38634.4	52536.9	176426	89145.7	93420.2	123533	121676	91100.8	49566.7	115884	2.33794	1.22524	0.00405583	1.4248	up
NEG_q63	D-Melibiose	2.31987e+07	2.01047e+07	3.00306e+07	2.41153e+07	2.60355e+07	1.84481e+07	3.33228e+07	3.47866e+07	3.34703e+07	3.01424e+07	3.22861e+07	3.36309e+07	2.36555e+07	3.29399e+07	1.39248	0.477661	0.00179381	1.43076	up
NEG_q66	D-(+)-Phenyllactic Acid	94430	69815.5	101900	59788.2	65739.2	97321.1	499030	672250	488131	661264	723605	677788	81499	620345	7.61168	2.92822	3.15498e-05	1.64742	up
NEG_q67	D-(-)-Quinic Acid	3.46438e+07	3.66791e+07	2.90616e+07	3.35626e+07	3.62937e+07	3.16217e+07	4.11049e+07	4.52517e+07	3.42927e+07	4.18876e+07	3.90205e+07	3.93989e+07	3.36437e+07	4.01594e+07	1.19367	0.255399	0.00692349	1.23992	up
NEG_q68	D(+)-Raffinose (Pentahydrate)	207265	322042	151679	311292	177584	118689	631121	594505	402643	557659	485485	360972	214758	505397	2.35333	1.2347	0.000484324	1.44446	up
NEG_q69	D-Tagatose	122842	80099	43142.8	80060.8	102213	40867.6	200061	157120	170970	166685	161034	210090	78204.1	177660	2.27174	1.1838	0.000164413	1.4803	up
NEG_q70	Dulcite	237162	263791	291422	299240	228145	268468	285702	389172	293543	375054	350641	318112	264704	335371	1.26696	0.341375	0.00879421	1.23562	up
NEG_q71	Elaidic Acid	10997.9	5.00228	3507.76	8904.27	7693.87	9917.24	4087.66	2431.2	1866.16	5.00228	5.00228	5.00228	6837.67	1400	0.204749	-2.28807	0.023975	1.16337	down
NEG_q72	(E)-M-Coumaric Acid	59136.7	135364	69326.2	55054.1	207851	253310	403029	391772	182481	401603	234494	384964	130007	333057	2.56184	1.35718	0.00338216	1.32416	up
NEG_q73	Emodin-1-O-Β-D-Glucopyranoside	26360.9	28823.4	43761.2	24141.6	29628	19638.1	44165.4	46900.6	30904.8	37144.4	44529.9	44581.6	28725.6	41371.1	1.44022	0.526289	0.0138113	1.19512	up
NEG_q74	Ferulic Acid	603944	690576	584264	561936	566735	571345	1.26853e+06	1.09669e+06	657984	964372	1.03153e+06	933743	596466	992141	1.66336	0.734104	0.00420503	1.42821	up
NEG_q77	Gamabufotalin	5.2488e+06	3.91244e+06	5.13646e+06	3.86919e+06	3.10372e+06	2.87195e+06	7.8705e+06	1.11599e+07	6.5461e+06	6.14975e+06	1.00926e+07	6.91898e+06	4.02376e+06	8.12298e+06	2.01875	1.01346	0.00288865	1.39008	up
NEG_q80	Hexadecanedioic Acid	16652.2	8607.31	15056.1	15698.7	15940.7	17279.2	35601.6	38115.8	30745.3	45285.1	46538	45714.2	14872.4	40333.3	2.71196	1.43934	4.58918e-05	1.59355	up
NEG_q81	Hydroxyphenyllactic Acid	133470	119486	151824	160518	120947	148559	32584.6	110112	69383.4	102427	116226	105595	139134	89388	0.64246	-0.638323	0.0110728	1.22412	down
NEG_q82	Hypoxanthine	100371	102975	44078.5	123171	97752	110632	317563	361511	52564.6	402847	310134	394056	96496.5	306446	3.17572	1.66708	0.0100026	1.31697	up
NEG_q84	Indole-3-Carboxylic Acid	495009	470373	462116	456464	330304	387054	707651	734731	503580	634048	689636	652093	433553	653623	1.5076	0.592249	0.00048076	1.45154	up
NEG_q86	Inosine	841875	513974	732652	782039	491769	692521	161694	333026	182170	41303.3	58760.5	107592	675805	147424	0.218146	-2.19663	4.18025e-05	1.56973	down
NEG_q88	Isomaltose	2.8103e+07	2.48158e+07	2.40671e+07	3.27986e+07	2.70541e+07	3.10877e+07	5.01324e+07	5.36632e+07	4.06132e+07	5.24004e+07	5.68691e+07	5.61577e+07	2.79877e+07	5.16394e+07	1.84507	0.883677	2.92592e-05	1.5958	up
NEG_q90	Lactitol (Monohydrate)	827699	597000	630839	593974	660289	920835	1.04243e+06	1.21811e+06	1.00429e+06	1.04965e+06	1.24917e+06	995827	705106	1.09325e+06	1.55047	0.632707	0.000345527	1.48034	up
NEG_q91	L-Allothreonine	2.14818e+06	1.98434e+06	2.1618e+06	1.88458e+06	1.92973e+06	1.82901e+06	2.62425e+06	2.76204e+06	2.48784e+06	3.37221e+06	2.98162e+06	2.78939e+06	1.9896e+06	2.83623e+06	1.42552	0.511491	0.000518713	1.48977	up
NEG_q93	L-Arabinitol	78742.9	63404.8	66635.9	75136.1	54800.7	77286.2	93925.4	112848	90318	116503	117511	125791	69334.4	109483	1.57905	0.659059	0.000299246	1.47639	up
NEG_q95	L-Ascorbic Acid	469813	401189	617019	567878	419369	455311	225099	195806	138935	236694	210853	188113	488430	199250	0.40794	-1.29357	0.000162129	1.56103	down
NEG_q96	L-Aspartic Acid	153911	166162	305315	255673	260775	256923	434987	351224	332965	430372	223191	371055	233126	357299	1.53264	0.61602	0.0120278	1.17147	up
NEG_q99	L-Glutamic Acid	2.17066e+06	2.12848e+06	2.36201e+06	2.35578e+06	2.01358e+06	2.01227e+06	2.6896e+06	2.78945e+06	2.93583e+06	3.08671e+06	3.12708e+06	3.0885e+06	2.1738e+06	2.95286e+06	1.35839	0.441898	1.34668e-05	1.56142	up
NEG_q100	L-Glutamic Acid (Monosodium Salt)	1.90182e+06	1.58935e+06	704700	1.60994e+06	1.60261e+06	1.30352e+06	1.81784e+06	2.50146e+06	1.84648e+06	2.29777e+06	2.14765e+06	1.9439e+06	1.45199e+06	2.09252e+06	1.44114	0.527208	0.0117979	1.16866	up
NEG_q103	L-Serine	2.88672e+06	2.6575e+06	2.99879e+06	2.42733e+06	2.35056e+06	2.45392e+06	3.0145e+06	3.03306e+06	2.66737e+06	3.5329e+06	3.26469e+06	3.40863e+06	2.62913e+06	3.15353e+06	1.19945	0.262378	0.0111109	1.17263	up
NEG_q104	L-Threonine	2.3757e+06	2.11839e+06	2.59482e+06	2.29332e+06	2.53036e+06	2.23717e+06	3.43843e+06	2.89711e+06	2.83715e+06	3.51885e+06	3.18979e+06	3.01814e+06	2.35829e+06	3.14991e+06	1.33568	0.417569	0.000331917	1.4896	up
NEG_q107	Maltose	5.69616e+06	5.92132e+06	6.13299e+06	5.88104e+06	5.15571e+06	5.60324e+06	7.08978e+06	7.37625e+06	6.51976e+06	6.97944e+06	8.20917e+06	7.94882e+06	5.73174e+06	7.35387e+06	1.28301	0.359529	0.000633608	1.49298	up
NEG_q109	Methylmalonic Acid	1.13838e+06	1.07992e+06	1.08699e+06	1.05319e+06	882586	994681	1.44776e+06	1.6049e+06	1.30907e+06	1.5909e+06	2.37134e+06	1.5544e+06	1.03929e+06	1.64639e+06	1.58415	0.663711	0.00934712	1.35202	up
NEG_q111	Monomethyl Fumarate	35506	31758.5	34821	38632.9	40621.3	39239	22761	27162.3	23645	25092	20181.8	25294	36763.1	24022.7	0.653445	-0.613862	3.0156e-05	1.56948	down
NEG_q113	Myristoleic Acid	170454	157628	151739	154372	119640	137751	344486	292878	269460	382380	323082	194603	148597	301148	2.0266	1.01906	0.00173879	1.46788	up
NEG_q116	N-Carbamoyl-Dl-Aspartic Acid	5.94264e+06	6.26e+06	6.1497e+06	6.09807e+06	5.67615e+06	6.31385e+06	898296	989310	866876	987373	1.05563e+06	457680	6.0734e+06	875861	0.144213	-2.79373	2.62478e-12	1.68008	down
NEG_q119	N-Oleoyl Glycine	11272.7	6857.78	11592	10632.5	9368.97	10336.6	28544	29660.4	22802.1	41365.4	40697.6	36787.8	10010.1	33309.5	3.32759	1.73448	0.000435261	1.56345	up
NEG_q122	Palmitic Acid	1.06985e+06	1.40253e+06	1.32393e+06	1.25195e+06	1196881	1386015	2.20163e+06	1.64447e+06	1.34375e+06	1870713	2.05173e+06	1.84415e+06	1.27186e+06	1.82607e+06	1.43575	0.521806	0.00485596	1.39613	up
NEG_q123	Palmitoylglycine	17002.1	22909.2	17975.2	30559.4	19149.9	23857.1	72422.2	61088.9	76395.2	92485.3	81482.4	84671.1	21908.8	78090.8	3.56436	1.83364	7.75228e-06	1.62598	up
NEG_q126	Phenylpyruvic Acid	43130.8	29573.6	35710.7	38990.8	35171	34830	50637.7	84646.7	68873	71178.2	63154	60663.6	36234.5	66525.5	1.83597	0.876545	0.000681963	1.46785	up
NEG_q127	Phosphonoacetic Acid	249910	211369	195667	274777	197054	281276	218959	79793.7	32957.6	159656	191187	212979	235009	149255	0.635105	-0.654932	0.0419764	1.00472	down
NEG_q129	P-Hydroxycinnamic Acid	272613	209559	149810	66152.1	179295	231997	400685	412653	153032	400489	431299	401964	184904	366687	1.98312	0.98777	0.00702458	1.27609	up
NEG_q131	Protocatechuic Acid	1.33455e+06	1.18478e+06	1.43343e+06	1.32199e+06	1.09397e+06	1.27556e+06	2.46973e+06	2.56241e+06	1.89946e+06	2.25524e+06	2.58708e+06	2.47398e+06	1.27404e+06	2.37465e+06	1.86387	0.8983	3.13878e-05	1.61671	up
NEG_q132	Ribitol	55756.2	63958.9	81308.5	103460	63736.1	68565.9	134844	92431	110098	122714	123566	119647	72797.6	117216	1.61017	0.687213	0.000745698	1.42831	up
NEG_q133	Rubinaphthin A	9826.41	3631.8	5111.39	7753.28	4914.09	6938.56	3223.02	2221.47	3284.49	3380.58	4738.17	5.00228	6362.59	2808.79	0.441454	-1.17967	0.0116356	1.20727	down
NEG_q135	Salicylic Acid	269034	400286	313234	339490	295498	245551	581516	410496	347338	495647	452410	436280	310516	453948	1.46192	0.547861	0.00554007	1.29551	up
NEG_q136	Se-Methylselenocysteine	250749	891764	401855	502086	956978	354791	1.6045e+06	1.61655e+06	1.34915e+06	16199.3	1.36675e+06	1.49548e+06	559704	1.24144e+06	2.21803	1.14928	0.0423532	1.07926	up
NEG_q137	(S)-Leucic Acid	197193	18860.9	225124	93556	22061.8	23370.2	4.14212e+06	5.36001e+06	4.23974e+06	5.47323e+06	5.4479e+06	5.18114e+06	96694.3	4.97402e+06	51.4407	5.68484	4.76763e-06	1.66699	up
NEG_q141	Suberic Acid	4.51211e+06	4.55111e+06	4.46933e+06	4.4533e+06	4.3758e+06	4.43998e+06	7.05412e+06	7.01573e+06	7508386	7951384	7.89253e+06	7.74662e+06	4.46694e+06	7.52813e+06	1.6853	0.753006	6.71975e-06	1.66194	up
NEG_q142	Succinic Acid	1.2128e+06	1.08725e+06	1.10784e+06	1.14484e+06	876026	1.16143e+06	1.45874e+06	1.65266e+06	1.35541e+06	1.77744e+06	1.82013e+06	1.61418e+06	1.09836e+06	1.61309e+06	1.46863	0.554473	0.000282233	1.49159	up
NEG_q143	Sucrose	5.2625e+07	9.32531e+07	7.86068e+07	8.75969e+07	7.65378e+07	4.74715e+07	9.08326e+07	1.08629e+08	9.03832e+07	9.46252e+07	9.47318e+07	8.18563e+07	7.26818e+07	9.35097e+07	1.28656	0.363521	0.0417453	1.05206	up
NEG_q147	Tetradecanedioic Acid	8610.38	13051.1	6870.13	14396.6	9223.98	17774.6	38366.9	45613.3	26017.2	41319.8	41084.5	39680.5	11654.5	38680.4	3.31893	1.73072	2.30173e-05	1.59899	up
NEG_q149	Trans-2-Hexenal	15837.7	50186.6	7068.05	14347.3	22471	10242.4	47579	121722	40866.2	39452.3	39126	54100	20025.5	57140.9	2.85341	1.51269	0.0375362	1.0535	up
NEG_q151	Tricarballylic Acid	7.80797e+06	4.90607e+06	7.5633e+06	6.96667e+06	4.70409e+06	6.62081e+06	3.5243e+06	4.45989e+06	3.06329e+06	4.85499e+06	5.01564e+06	4.53764e+06	6.42815e+06	4.24263e+06	0.660007	-0.599446	0.00820104	1.26591	down
NEG_q154	Uric Acid	1.19904e+08	8.75704e+07	1.11783e+08	1.39314e+08	1.08593e+08	1.105e+08	6.57128e+07	7.61935e+07	6.56231e+07	6.91503e+07	7.82532e+07	8.39402e+07	1.12944e+08	7.31455e+07	0.647627	-0.626765	0.00117831	1.46301	down
NEG_q155	Uridine	157902	129111	158471	150474	128082	145562	56243.4	52152.8	31383	15579.7	20608.1	21859.3	144933	32971	0.227491	-2.13612	3.3977e-07	1.64099	down
NEG_q156	(-)-Vibo-Quercitol	72239.1	53851.1	67467.3	23332.8	76182.7	97419.8	106400	103114	90620.5	96072	143228	113602	65082.1	108839	1.67234	0.741865	0.00699266	1.29938	up
NEG_q157	Xanthine	48146.7	60264.4	132340	117778	40813.1	41677.3	201548	225837	152812	256010	225862	230151	73503.2	215370	2.93008	1.55094	8.09952e-05	1.51733	up
NEG_q158	Α-Linolenic Acid	2060.76	1040.28	2318.15	516.655	885.1	1823.72	10636.7	6951.52	4360.12	7635.2	7519.15	9445.57	1440.78	7758.04	5.38461	2.42884	0.000465994	1.54404	up
POS_q3	1-Aminocyclopropane-1-Carboxylic Acid	1.21999e+06	1.04771e+06	1.28788e+06	1.23927e+06	1.22206e+06	1.17967e+06	1.51247e+06	1.58085e+06	1.43591e+06	1.49067e+06	1.35482e+06	1.71804e+06	1.19943e+06	1.51546e+06	1.26348	0.337405	0.000662589	1.41598	up
POS_q4	1F-Fructofuranosylnystose	10427	15350.4	10437	5901.19	10032	11409	31033.9	18268.3	16394.8	19313.2	28042.5	12114.6	10592.8	20861.2	1.96938	0.977743	0.0156951	1.26255	up
POS_q5	1-Kestose	185282	99512.1	298174	347918	320110	398638	607037	459377	502885	634704	596800	619012	274939	569969	2.07307	1.05177	0.000483565	1.48313	up
POS_q14	(2R,3R,4S,5R)-2-(6-((2-Hydroxyethyl)Amino)-9H-Purin-9-Yl)-5-(Hydroxymethyl)Tetrahydrofuran-3,4-Diol	5724.12	5.00228	5.00228	4489.27	5.00228	6985.1	15621.2	8631.63	14248	4257.36	24898.7	16740.3	2868.92	14066.2	4.90297	2.29366	0.00987046	1.29633	up
POS_q17	3-Aminobutanoic Acid	1.62024e+06	1.44944e+06	1.55887e+06	1.51578e+06	1.54446e+06	1.67419e+06	2.01369e+06	2.19783e+06	1.5658e+06	2.17279e+06	2.25089e+06	1.79756e+06	1.5605e+06	1.99976e+06	1.28149	0.357821	0.00898235	1.33835	up
POS_q24	4-Hydroxyphenylacetylglutamic Acid	365556	576441	754846	381413	640470	209625	1.24566e+06	1.03736e+06	1.06713e+06	1.23681e+06	957052	956948	488058	1.0835e+06	2.22001	1.15057	0.000239177	1.49466	up
POS_q26	4-Sulfobenzoate	3.65777e+06	3.55636e+06	3.5711e+06	3.72149e+06	3.53902e+06	3.88441e+06	3.84112e+06	3.77615e+06	3.68624e+06	3.93091e+06	4.16401e+06	4.10447e+06	3.65503e+06	3.91715e+06	1.07172	0.0999223	0.0206528	1.15952	up
POS_q27	5-Aminolevulinic Acid (Hydrochloride)	4.84755e+06	4.20973e+06	4.30772e+06	4.21841e+06	3.85306e+06	3.98793e+06	2.76759e+06	2.79338e+06	3.01846e+06	3.25544e+06	2.94393e+06	3.23721e+06	4.2374e+06	3.00267e+06	0.708611	-0.496933	5.62726e-05	1.59372	down
POS_q29	5'-Methylthioadenosine	519087	492098	498170	518447	476016	464332	570516	624401	479637	538688	600238	536027	494692	558251	1.12848	0.174385	0.0286169	1.13588	up
POS_q31	6-Aminocaproic Acid	4.66107e+06	4.3259e+06	4.64408e+06	4.76543e+06	3.98898e+06	4.28744e+06	3.06659e+06	2.94217e+06	3.17939e+06	3.07777e+06	3.2342e+06	3.4221e+06	4.44548e+06	3.1537e+06	0.709418	-0.495293	1.57263e-05	1.61478	down
POS_q32	7-Methylguanine	302728	248324	325326	300027	212595	304775	351489	343297	342921	382429	423592	413017	282296	376124	1.33238	0.414001	0.00219989	1.34664	up
POS_q33	9,12,15-Octadecatrien-1-Ol	1.32657e+06	2.01744e+06	2.67064e+06	1.33394e+06	2.24851e+06	740806	4.31649e+06	3.61698e+06	3.73143e+06	4.36685e+06	3.36611e+06	3.33976e+06	1.72298e+06	3.7896e+06	2.19944	1.13714	0.000257324	1.49092	up
POS_q34	9-Oxoode	252591	247976	227000	312231	307399	428906	439148	507057	447177	478399	477336	491161	296017	473380	1.59916	0.677317	0.00125112	1.48946	up
POS_q35	Adenosine	1.40266e+06	1.07994e+06	1.42334e+06	1.46577e+06	1.30117e+06	1.65311e+06	297701	301499	227749	86573.8	45532.2	146791	1.38766e+06	184308	0.132819	-2.91247	9.36312e-07	1.64452	down
POS_q38	Alpha-Irone	1.80515e+06	1.44739e+06	1.72286e+06	1.73427e+06	1.21828e+06	1.58379e+06	1.84461e+06	2.16455e+06	1.68718e+06	1.98947e+06	2.3348e+06	2.05844e+06	1.58529e+06	2.01318e+06	1.26991	0.344729	0.00813965	1.22463	up
POS_q42	Avermectin A1A Monosaccharide	857.693	602.797	629.881	5.00228	767.512	768.916	5.00228	5.00228	554.473	317.451	5.00228	452.626	605.3	223.259	0.368841	-1.43893	0.0415542	1.04325	down
POS_q43	Benzamide	156656	81350.2	167687	145889	137686	118586	21771.4	50873	35755	22506.9	48959.8	45142.8	134642	37501.5	0.278527	-1.84411	0.000242127	1.55108	down
POS_q44	Benzocaine	5.0376e+07	4.33638e+07	5.79074e+07	5.03983e+07	4.08796e+07	4.82042e+07	6.48243e+07	5.94211e+07	67412530	6.22702e+07	7.32614e+07	7.26077e+07	4.85215e+07	6.66329e+07	1.37326	0.457609	0.00029809	1.46504	up
POS_q48	C16 Sphinganine	430758	304118	411517	253966	250257	309259	449647	576969	451102	366699	543600	378688	326646	461117	1.41167	0.497407	0.0169822	1.14477	up
POS_q50	Cefaclor	5.00228	10078.5	5875.38	12230	5.00228	5.00228	12069	12732	4370.31	13372	11855	21005.9	4699.82	12567.4	2.67401	1.419	0.0305562	1.05133	up
POS_q53	Cis-3-(Carboxy-Ethyl)-3,5-Cyclo-Hexadiene-1,2-Diol	205714	173477	233015	183224	205275	170916	155252	162448	146699	146214	136197	157707	195270	150753	0.772021	-0.373287	0.00443461	1.3756	down
POS_q54	Cis-4-Hydroxy-L-Proline	1.56065e+06	1.41429e+06	1.58728e+06	1.51986e+06	1.60955e+06	1.81662e+06	1.01106e+06	1.11406e+06	1.3589e+06	1.43518e+06	1.10599e+06	1.35762e+06	1.58471e+06	1.23047e+06	0.776463	-0.365011	0.00306452	1.34459	down
POS_q56	Creatinine	1.26148e+06	1.06097e+06	1.01654e+06	979725	1.02992e+06	901416	697028	732530	720806	747602	698378	628485	1.04168e+06	704138	0.675966	-0.564976	0.000573993	1.55092	down
POS_q58	D(-)-2-Aminobutyric Acid	2.92863e+06	2.55593e+06	3.40316e+06	3.00228e+06	2.76797e+06	3.38237e+06	1.96381e+06	2.27017e+06	2.00468e+06	2.17277e+06	2.3461e+06	2.242e+06	3.00672e+06	2.16659e+06	0.720581	-0.472768	0.00084706	1.45204	down
POS_q59	D-Alanine	1.56024e+06	1.91858e+06	1.91551e+06	1.92081e+06	1.66305e+06	1.76782e+06	2.0299e+06	2.47558e+06	1.73136e+06	2.21916e+06	2.73838e+06	2.30003e+06	1.791e+06	2.24907e+06	1.25576	0.328562	0.0222119	1.20417	up
POS_q60	D-Allothreonine	910233	1.00908e+06	1.1127e+06	1.01696e+06	852203	929648	1.17582e+06	1.40561e+06	1.15702e+06	1.27294e+06	1.4156e+06	1.25431e+06	971806	1.28022e+06	1.31736	0.39765	0.000417191	1.46729	up
POS_q61	D-(+)-Cellobiose	9.20359e+07	6.17898e+07	9.92294e+07	7.53249e+07	5.98798e+07	7.30797e+07	9.09727e+07	1.0382e+08	1.20829e+08	9.64852e+07	1.3917e+08	8.15974e+07	7.68899e+07	1.05479e+08	1.37182	0.456089	0.025913	1.09711	up
POS_q62	D-Galactose	352497	318084	349198	424425	131849	630781	707362	577254	400762	651825	610373	453380	367806	566826	1.5411	0.623962	0.0373342	1.0641	up
POS_q63	D-Glucosamic Acid	250352	232589	272487	138041	227250	363043	125145	161760	73696.9	223526	123569	162433	247294	145022	0.586435	-0.769956	0.0200897	1.11151	down
POS_q64	Dl-3-Phenylalanine	1.51355e+08	1.19323e+08	1.5839e+08	1.53058e+08	1.19959e+08	1.48181e+08	1.7411e+08	1.47194e+08	1.60689e+08	2.26491e+08	2.12768e+08	1.51243e+08	1.41711e+08	1.78749e+08	1.26136	0.334984	0.0439117	1.03494	up
POS_q66	Dl-Alanine	1.40786e+06	1.37286e+06	1.6256e+06	1.78823e+06	1.34566e+06	1.69083e+06	2.09291e+06	2.13192e+06	1.77414e+06	1.97766e+06	1.9305e+06	2.05485e+06	1.53851e+06	1.99366e+06	1.29584	0.37389	0.000878239	1.43049	up
POS_q68	D-Leucine	5.43713e+06	6.3028e+06	1.43181e+06	5.48563e+06	3.91911e+06	2.9449e+06	7.39022e+06	1.05335e+07	6.87237e+06	8.99076e+06	9.58545e+06	7.44782e+06	4.25356e+06	8.47003e+06	1.99128	0.993694	0.00149489	1.36485	up
POS_q71	Dodecanoylcarnitine	89589.9	53329.5	78337.3	51312	52123	38874	91516.5	135796	106149	108648	129727	123523	60594.3	115893	1.91261	0.935545	0.000353843	1.43418	up
POS_q72	D-Ornithine (Hydrochloride)	673516	562104	605760	564797	582827	694770	1.47931e+06	1.46289e+06	1.37583e+06	1.5221e+06	1.59602e+06	1.34502e+06	613962	1.46353e+06	2.38374	1.25323	3.68821e-08	1.67547	up
POS_q74	D-Phenylalanine	8.54098e+07	6.52607e+07	9.23031e+07	8.96696e+07	6.80166e+07	8.07878e+07	1.04432e+08	1.19059e+08	9.30051e+07	1.25944e+08	1.21989e+08	1.14667e+08	8.02412e+07	1.13183e+08	1.41053	0.496239	0.000709051	1.41131	up
POS_q75	D-Proline	1.35211e+08	1.09569e+08	1.29415e+08	1.09464e+08	1.31411e+08	1.55738e+08	1.69069e+08	1.52848e+08	1.50442e+08	1.72341e+08	1.71034e+08	1.68882e+08	1.28468e+08	1.64103e+08	1.27738	0.353189	0.00247916	1.39273	up
POS_q81	Gentianose	346667	325623	225686	205020	216557	294538	505994	433084	474302	485363	558903	474947	269015	488765	1.81687	0.861455	5.11122e-05	1.55699	up
POS_q82	Glucosamine (Hydrochloride)	241405	198880	275126	235694	78457.5	292814	438373	411970	430798	403403	308666	494275	220396	414581	1.88107	0.911554	0.000775187	1.38843	up
POS_q84	H-Abu-Oh	2.72046e+06	2.3717e+06	3.11158e+06	2.72006e+06	2.58624e+06	2.47792e+06	2.00972e+06	2.33329e+06	1.87936e+06	1.92829e+06	1.9456e+06	2.06357e+06	2.66466e+06	2.02664e+06	0.760563	-0.394861	0.000765693	1.44633	down
POS_q85	H-Asp-Phe-Oh	9066.69	22188.2	21822	19133	20129	31081.2	5.00228	8614.34	14189.1	6740.83	11023.9	8695.64	20570	8211.48	0.399197	-1.32483	0.00643669	1.22407	down
POS_q88	H-Hoarg-Oh	9.05694e+06	1.06593e+07	1.05089e+07	1.18603e+07	1.06699e+07	9.25608e+06	1.03529e+07	8.5158e+06	9.0098e+06	7.83649e+06	6.28849e+06	7.48698e+06	1.03352e+07	8.2484e+06	0.798086	-0.325384	0.0158435	1.16418	down
POS_q90	H-N-Me-Ala-Oh	3.02503e+06	3.16268e+06	3.33093e+06	3.29817e+06	3.09912e+06	3.0214e+06	2.65619e+06	2.76545e+06	1.96217e+06	2.3235e+06	2.59435e+06	2.61329e+06	3.15622e+06	2.48583e+06	0.787596	-0.344473	0.00147232	1.40521	down
POS_q92	H-Phe-Phe-Oh	21368	12125.3	21061.9	22927.4	10737.6	13735	26599.1	42100.3	25089.1	28958.8	37260.7	30687.7	16992.5	31782.6	1.87039	0.903337	0.00182058	1.35392	up
POS_q93	Hygric Acid	1.37449e+08	1.15919e+08	1.3353e+08	1.12046e+08	1.28854e+08	1.21542e+08	1.0237e+08	1.01016e+08	1.03418e+08	1.08103e+08	1.22546e+08	1.09705e+08	1.2489e+08	1.0786e+08	0.863639	-0.2115	0.00922467	1.20021	down
POS_q95	Isoleucine	1.07059e+07	9.99603e+06	1.14996e+07	1.11078e+07	1.04261e+07	1.09609e+07	2.12644e+07	2.01868e+07	1.45356e+07	2.03203e+07	2.03703e+07	2.02562e+07	1.07827e+07	1.94889e+07	1.80742	0.853935	0.000240428	1.59899	up
POS_q97	Lactitol	43802.8	57326.8	60810.9	25519.6	56694.3	15591.5	74538.7	80178.4	46556.8	115152	86821.6	73166.1	43291	79402.3	1.83415	0.875114	0.0129149	1.17158	up
POS_q100	L-Alanine	1.27915e+06	1.39184e+06	1.48539e+06	1.19343e+06	1.04912e+06	1.25186e+06	1.49955e+06	1.66312e+06	1.60976e+06	1.81447e+06	1.62539e+06	1.72852e+06	1.27513e+06	1.6568e+06	1.29932	0.377755	0.000729985	1.41005	up
POS_q105	L-Aspartic Acid 4-Benzyl Ester	32344.9	23023.4	19956.4	37142.2	32661	33000.2	5.00228	5.00228	5.00228	5.00228	9951.34	6582.27	29688	2758.94	0.092931	-3.4277	2.13895e-05	1.57033	down
POS_q106	L-Azetidine-2-Carboxylic Acid	959070	801299	1.09703e+06	483086	797243	1.09477e+06	1.19199e+06	1.19299e+06	1.11074e+06	928113	1.22707e+06	1.14584e+06	872083	1.13279e+06	1.29895	0.377343	0.0411109	1.08458	up
POS_q108	L-Citrulline	4.7857e+06	5.15402e+06	5.4544e+06	4.72136e+06	5.05946e+06	5.07689e+06	5.10238e+06	5.41425e+06	5.60932e+06	6.11475e+06	5.95291e+06	6.42257e+06	5.04197e+06	5.76936e+06	1.14427	0.194424	0.0127272	1.20898	up
POS_q109	Leucyl-Phenylalanine	19033.7	10289.3	12563	12695	9282.08	9620.77	20436	29449.4	25987	24335	28419.6	16598.5	12247.3	24204.3	1.97629	0.982797	0.000916967	1.39425	up
POS_q110	L-Glutamine	2.11988e+08	2.00627e+08	1.99477e+08	2.17497e+08	1.91385e+08	1.88979e+08	1.55901e+08	1.89677e+08	1.67973e+08	1.98765e+08	1.93891e+08	1.55505e+08	2.01659e+08	1.76952e+08	0.877481	-0.188561	0.0277375	1.11178	down
POS_q112	L-Homoserine	2.05467e+06	2.00694e+06	2.11145e+06	1.99873e+06	1.85882e+06	1.85592e+06	2.6526e+06	2.54373e+06	2.46439e+06	2.91204e+06	2.62937e+06	2.49625e+06	1.98109e+06	2.6164e+06	1.32069	0.401288	2.85801e-05	1.56216	up
POS_q113	L-Homoserine-1	800287	706388	886652	793163	632000	788759	1.01916e+06	985689	900297	941032	999661	995211	767875	973508	1.2678	0.342322	0.00115016	1.44465	up
POS_q117	L-Lysine Hydrochloride	1.94748e+08	1.82364e+08	2.0076e+08	1.92566e+08	1.71037e+08	1.76539e+08	1.55837e+08	1.76175e+08	1.59822e+08	1.66354e+08	1.5072e+08	1.66526e+08	1.86336e+08	1.62572e+08	0.872471	-0.196821	0.00292009	1.37224	down
POS_q118	L-Norleucine	4.0503e+06	2.93327e+06	3.89947e+06	2.45819e+06	3.08997e+06	4.57383e+06	8.50805e+06	1.0602e+07	6.44263e+06	1.05261e+07	8.05879e+06	1.0956e+07	3.50084e+06	9.18225e+06	2.62287	1.39115	0.000213344	1.53464	up
POS_q119	L-Phenylalanine	1.09757e+08	9.38604e+07	1.16101e+08	1.0615e+08	8.68613e+07	1.05029e+08	1.76807e+08	2.14087e+08	1.29806e+08	2.29757e+08	2.20773e+08	2.0768e+08	1.0296e+08	1.96485e+08	1.90837	0.932337	0.00117486	1.49742	up
POS_q122	L-Proline	1.46441e+08	1.33212e+08	1.48405e+08	1.50086e+08	1.38558e+08	1.4722e+08	1.91256e+08	1.88816e+08	1.77451e+08	1.87395e+08	1.81355e+08	1.75045e+08	1.43987e+08	1.83553e+08	1.27479	0.350258	1.11779e-06	1.61557	up
POS_q123	L-Tryptophan	4.54004e+07	3.85348e+07	4.71174e+07	2.06406e+07	3.86898e+07	4.53355e+07	4.57218e+07	5.63104e+07	4.5571e+07	5.5856e+07	5.64081e+07	5.29209e+07	3.92864e+07	5.21314e+07	1.32696	0.408122	0.0234194	1.14059	up
POS_q124	L-Valine	5.58674e+07	4.94982e+07	4.43577e+07	5.33984e+07	4.66163e+07	5.45239e+07	6.12636e+07	6.08914e+07	5.7332e+07	5.76764e+07	5.61433e+07	6.25754e+07	5.07103e+07	5.93137e+07	1.16966	0.226085	0.00424036	1.29432	up
POS_q126	Maltotriose	353306	336677	212751	314241	213708	247720	455235	448399	509493	489617	558079	608619	279734	511574	1.82879	0.870887	7.50185e-05	1.49917	up
POS_q127	Manninotriose	274394	345714	373945	311034	311412	315084	562760	439924	505025	462840	451842	479817	321931	483701	1.5025	0.587367	5.13161e-05	1.55255	up
POS_q128	Meaib	4.00963e+07	4.28935e+07	5.11607e+07	4.50178e+07	4.32667e+07	4.30802e+07	5.01948e+07	5.13394e+07	5.04603e+07	6.06862e+07	5.53397e+07	5.82757e+07	4.42525e+07	5.43827e+07	1.22892	0.297388	0.0017072	1.36108	up
POS_q131	Methyl 2-(1H-Indol-3-Yl)Acetate	7230.68	5.00228	12444.6	5.00228	5.00228	8374.3	9757.95	17439.1	5739.16	17120.2	11119	8745	4677.44	11653.4	2.49141	1.31696	0.0387349	1.01532	up
POS_q133	N2,N2-Dimethylguanosine	11548	9247.1	14868.2	22491.8	4223.3	6011.95	33556.3	34012.9	32625.4	52415.9	34646.7	40614.6	11398.4	37978.7	3.33193	1.73636	8.07708e-05	1.48945	up
POS_q134	N-Acetyl-D-Glucosamine	131806	123747	84792.7	81343.3	140768	214121	24372	23374	21452	22451	23023.3	24002	129430	23112.4	0.178571	-2.48543	0.00294491	1.4369	down
POS_q141	Ng,Ng-Dimethylarginine Dihydrochloride	6.29229e+06	7.58456e+06	7.61526e+06	7.41298e+06	5.89834e+06	7.83609e+06	6.31539e+06	5.59634e+06	5.98053e+06	5.76595e+06	5.46464e+06	6.80464e+06	7.10659e+06	5.98791e+06	0.842587	-0.247103	0.0192053	1.12983	down
POS_q142	N-Methylsarcosine	3.9242e+06	3.34843e+06	3.87973e+06	3.49967e+06	3.4587e+06	4.09822e+06	3.16004e+06	3.05014e+06	2.75587e+06	3.19311e+06	3.17675e+06	3.10389e+06	3.70149e+06	3.0733e+06	0.830287	-0.268318	0.00236375	1.36361	down
POS_q143	Nsc 16590	2.91309e+06	2.50899e+06	2.99009e+06	2.57681e+06	2.61777e+06	2.55663e+06	2.06197e+06	2.24754e+06	1.75356e+06	2.13391e+06	2.00529e+06	2.04125e+06	2.6939e+06	2.04059e+06	0.757486	-0.400709	0.000138591	1.51093	down
POS_q145	Oleoylethanolamide	7987.41	7139.74	43940.6	8310.34	11463.2	8860.14	17398.6	14705.9	67697.8	54081	72878.5	80432.9	14616.9	51199.1	3.50273	1.80848	0.0250825	1.11922	up
POS_q147	Palmitoylethanolamide	15041	16327	41718.4	687.058	7148.45	17170	19636.1	13902.5	75269.6	56169.6	82276.9	81453.3	16348.6	54784.7	3.35102	1.7446	0.0278302	1.11671	up
POS_q149	Phenyl-Ac-Gly-Oh	1.47918e+06	1.20992e+06	1.4793e+06	1.4484e+06	776171	1.32457e+06	632774	862349	681194	837978	898397	743770	1.28626e+06	776077	0.60336	-0.728909	0.00429338	1.37466	down
POS_q150	Phosphorylcholine	5.55136e+07	6.44694e+07	6.37333e+07	6.16583e+07	5.88068e+07	5.78503e+07	4.16192e+07	4.93274e+07	4.17434e+07	4.80709e+07	4.13703e+07	4.43829e+07	6.03386e+07	4.4419e+07	0.736162	-0.441904	1.4136e-05	1.57094	down
POS_q151	Pipecolic Acid	1.1992e+08	1.15537e+08	1.2924e+08	1.0738e+08	1.09343e+08	1.13606e+08	1.05931e+08	1.12589e+08	8.74622e+07	9.90391e+07	1.07084e+08	1.09108e+08	1.15838e+08	1.03535e+08	0.893799	-0.161978	0.0316799	1.02534	down
POS_q155	Riboflavin	1.33036e+06	481203	1.68437e+06	544333	480053	423099	2.00689e+06	2.1023e+06	1.64562e+06	2.01827e+06	2.90008e+06	2.25838e+06	823904	2.15526e+06	2.61591	1.38731	0.000909457	1.41776	up
POS_q157	(S)-B-Aminoisobutyric Acid	2.01629e+06	2.00623e+06	2.47138e+06	2.42761e+06	2.08479e+06	2.44553e+06	2.96217e+06	3.2569e+06	2.73538e+06	3.26856e+06	3.44891e+06	3.15908e+06	2.24197e+06	3.1385e+06	1.39988	0.485307	7.8095e-05	1.5431	up
POS_q159	Sn-Glycero-3-Phosphocholine	2.37629e+07	2.50529e+07	2.9475e+07	2.64695e+07	2.2061e+07	2.69273e+07	5.21223e+07	3.36941e+07	3.63865e+07	3.48892e+07	3.04016e+07	2.91986e+07	2.56248e+07	3.61154e+07	1.40939	0.495076	0.0255668	1.16638	up
POS_q171	Γ-Glu-Phe	328283	374146	382325	398565	370763	382484	308131	274697	235269	246749	276571	293446	372761	272477	0.73097	-0.452117	5.53574e-05	1.49579	down
POS_q172	Γ-Glu-Phe (Tfa)	217833	202567	237324	248665	225330	227549	221557	180066	157649	159123	174483	177393	226545	178378	0.787387	-0.344855	0.00239197	1.32411	down
NEG_t10	5''-Phosphoribosylparomamine	2867.66	2248.67	2258.82	2227.96	1174.6	2021.24	4689.44	3890.37	4076.35	4082.91	4666.91	4226.4	2133.16	4272.06	2.0027	1.00194	3.21816e-05	1.57141	up
NEG_t100	3-Hydroxy-2-methyl-4H-pyran-4-one	195.254	209.214	186.537	179.3	200.594	166.503	91.9238	108.767	95.6736	93.5981	98.9792	94.6907	189.567	97.2721	0.513127	-0.962611	4.81597e-06	1.6492	down
NEG_t101	Val-Phe-Ala	334.497	281.501	327.573	310.238	281.237	276.898	5.00228	5.00228	5.00228	5.00228	5.00228	5.00228	301.991	5.00228	0.0165644	-5.91577	9.97462e-07	1.68606	down
NEG_t102	2-Hydroxy-cis-hex-2,4-dienoate	163.963	151.399	156.32	144.205	154.997	137.334	93.7317	91.4157	79.607	81.523	94.9875	90.0462	151.37	88.5518	0.585004	-0.773481	3.42128e-07	1.64398	down
NEG_t103	NCGC00384792-01_C16H20O9_2-Propenoic acid, 3-[2-(beta-D-glucopyranosyloxy)-4-methoxyphenyl]-, (2Z)-	289.172	205.279	291.651	278.515	242.237	237.264	372.123	567.283	465.298	453.958	494.395	457.399	257.353	468.409	1.82011	0.864022	0.000112952	1.5342	up
NEG_t105	Isopenicillin N	1047.58	1008.33	930.541	819.34	904.985	793.794	275.638	261.386	349.406	159.205	216.905	194.02	917.428	242.76	0.264609	-1.91806	3.34595e-07	1.6561	down
NEG_t106	(2R,3S,4S,5R,6R)-2-[[(2R,3R,4R)-3,4-dihydroxy-5-(hydroxymethyl)oxolan-2-yl]oxymethyl]-6-[4-(4-hydroxyphenyl)butan-2-yloxy]oxane-3,4,5-triol	994.385	746.97	951.18	850.531	643.696	647.398	204.77	235.444	161.469	96.8822	177.523	133.726	805.693	168.302	0.208891	-2.25917	5.914e-05	1.62349	down
NEG_t107	N4-acetyl-2'-O-methylcytidine	82.7646	5.00228	5.00228	5.00228	5.00228	5.00228	154.773	113.659	98.3089	121.788	120.002	132.723	17.9627	123.542	6.87772	2.78193	0.000102372	1.52021	up
NEG_t108	(R)-2-Methylimino-1-phenylpropan-1-ol	722.528	717.685	794.138	843.641	782.149	764.21	153.909	182.824	77.7565	178.001	171.984	161.923	770.725	154.399	0.20033	-2.31955	4.88955e-10	1.67069	down
NEG_t109	Neopterin	14688.6	14913.5	16127.9	16366.9	15620.4	14999.3	5233.3	5171.41	4233.22	5015.81	5254.09	5045.14	15452.8	4992.16	0.323059	-1.63013	1.33211e-09	1.67675	down
NEG_t11	4-Deoxyerythronic acid	1341.61	1211.04	1283.7	1194.59	1152.69	1101.87	990.388	1076.15	1018.25	924.557	1061.75	973.677	1214.25	1007.46	0.829699	-0.269339	0.000998774	1.4335	down
NEG_t110	3-Hydroxybenzoic Acid	6483.43	5144.81	5698.11	4927.29	4242.65	4319.34	9262.09	12755	10014.7	12041.5	11492.2	9829.47	5135.94	10899.1	2.12213	1.08552	2.00765e-05	1.57327	up
NEG_t111	Trp-Ala	501.528	388.985	665.25	615.676	599.845	493.795	5.00228	82.6518	5.00228	5.00228	65.474	50.2943	544.18	35.5712	0.0653665	-3.9353	1.98454e-05	1.62578	down
NEG_t113	4-Hydroxyphenylglycine	393.437	568.977	439.44	354.578	395.875	322.703	2764.09	3388.65	3000.32	2672.49	3558.75	2880.44	412.502	3044.12	7.37966	2.88355	4.05374e-06	1.67321	up
NEG_t115	3-Methylbenzoate	381.051	332.509	364.981	342.611	300.355	299.391	407.849	437.942	375.822	388.512	427.529	392.276	336.816	404.989	1.2024	0.265918	0.00273682	1.32322	up
NEG_t116	(E)-3-(3-hydroxy-4-methoxyphenyl)acrylic acid	5530.96	4586.6	5370.63	5145.68	4550.46	4484.34	5973.3	6720.65	5565.34	5772.17	6573.75	6000	4944.78	6100.87	1.2338	0.303108	0.00137838	1.36719	up
NEG_t117	Aminopterin	1082.7	913.457	1039.22	1017.75	913.57	880.364	145.389	216.799	113.499	185.118	206.279	184.523	974.51	175.268	0.179852	-2.47511	9.87644e-08	1.67825	down
NEG_t118	(1R,6R)-6-Hydroxy-2-succinylcyclohexa-2,4-diene-1-carboxylate	6461.36	5107.49	6548.29	6106.87	5229.7	5436.01	3781.13	4890.74	3791.93	4304.66	4616.94	4240.28	5814.95	4270.95	0.734477	-0.445212	0.000897722	1.43315	down
NEG_t12	NCGC00380506-01_C21H28O10_2-Hydroxycyclohexyl 6-O-[(2E)-3-(3,4-dihydroxyphenyl)-2-propenoyl]-beta-D-glucopyranoside	13976.4	11652.9	13448.1	12841.6	11203.5	11278.7	3768.23	5068.51	3828.06	4361.43	4847.1	4292.85	12400.2	4361.03	0.35169	-1.50762	1.50033e-06	1.66385	down
NEG_t120	Terreic acid	2325.33	1987.65	2370.95	2185.05	1898.18	1969.6	3500.23	3743	3192.88	3563.03	3654.6	3545.42	2122.79	3533.19	1.66441	0.735007	1.89454e-07	1.63592	up
NEG_t121	Trans-3-Hydroxycotinine	572.372	666.788	673.838	696.704	834.224	591.89	124.369	143.439	90.5836	102.257	140.358	90.0971	672.636	115.184	0.171243	-2.54589	1.19766e-05	1.6381	down
NEG_t122	NCGC00384861-01_C16H22O9_Methyl 4-[(6-deoxy-alpha-L-mannopyranosyl)oxy]-3,5-dimethoxybenzoate	1957.8	1388.07	1840.7	1537.97	1142.02	1277.8	455.952	537.506	430.547	497.705	544.78	452.112	1524.06	486.433	0.31917	-1.64761	0.00044272	1.58757	down
NEG_t123	L-Cyclopentylglycine	767.683	663.831	782.821	719.603	670.054	641.41	502.355	662.836	530.487	536.875	609.321	539.397	707.567	563.545	0.796455	-0.328335	0.00181937	1.36118	down
NEG_t124	Jadomycin A	1468.59	1188.31	1308.36	1135.55	1021.44	835.303	230.974	255.155	221.563	239.757	270.888	248.153	1159.59	244.415	0.210777	-2.24621	0.000149322	1.63235	down
NEG_t127	8-Demethyl-8-(2,3-di-O-methyl-alpha-L-rhamnosyl)tetracenomycin C	651.592	567.246	664.678	601.54	529	506.554	433.281	467.449	419.714	403.077	463.459	414.987	586.768	433.661	0.739067	-0.436223	0.00119702	1.47203	down
NEG_t13	H-His-Trp-OH	33270.2	28220.1	32908.9	31672.2	28216.3	28105.8	3989.04	4304.89	3435.02	3462.78	3913.07	3823.57	30398.9	3821.4	0.125708	-2.99185	1.10776e-06	1.68349	down
NEG_t130	NCGC00169648-02_C17H20O9_5-Benzofuranpropanoic acid, 6-(beta-D-glucopyranosyloxy)-	376.038	172.971	346.357	259.337	178.997	204.609	467.516	498.146	250.215	414.555	506.856	427.386	256.385	427.446	1.6672	0.73743	0.00862237	1.21875	up
NEG_t132	Lamivudine	672.683	529.657	693.041	636.75	583.346	539.891	344.944	481.917	324.92	406.624	513.568	420.225	609.228	415.366	0.681792	-0.552597	0.000847142	1.39992	down
NEG_t133	NCGC00180273-02!7-hydroxy-2-(4-hydroxyphenyl)-5-[(2S,3R,4S,5S,6R)-3,4,5-trihydroxy-6-(hydroxymethyl)oxan-2-yl]oxy-2,3-dihydrochromen-4-one	218.089	149.976	187.6	186.463	123.332	127.203	486.296	536.788	435.836	458.844	534.649	457.741	165.444	485.026	2.93166	1.55172	9.09463e-08	1.64729	up
NEG_t134	7,8,4'-Trihydroxyisoflavone	138.99	97.7159	111.119	103.767	100.806	88.9745	140.967	154.223	115.566	118.41	147.844	132.961	106.895	134.995	1.26287	0.33671	0.0147562	1.14374	up
NEG_t135	AG-183	65.5476	59.4292	56.7048	5.00228	5.00228	5.00228	63.1508	83.4479	63.0722	72.8127	79.0296	78.6369	32.7814	73.3584	2.2378	1.16208	0.0213138	1.1618	up
NEG_t136	NCGC00380161-01_C20H28O12_6-O-(Phenylacetyl)-alpha-D-glucopyranosyl alpha-D-glucopyranoside	833.166	670.555	786.389	708.265	616.089	623.446	591.871	668.075	574.948	556.612	639.154	617.631	706.318	608.049	0.86087	-0.216132	0.0421929	1.07248	down
NEG_t137	Indole-3-carbinol	2325.63	1603.19	2209.19	1870.84	1419.76	1525.92	857.976	1079.35	826.012	793.247	1087.72	879.904	1825.75	920.701	0.504286	-0.987687	0.00126761	1.48933	down
NEG_t139	5-Dehydro-4-deoxy-D-glucuronate	141.196	116.976	139.798	129.459	119.921	108.449	86.1182	87.0842	73.0428	83.0377	87.4765	83.6883	125.966	83.408	0.662145	-0.594782	0.000200669	1.56588	down
NEG_t140	Hydroxyquinoline	5840.15	5304.53	5740.12	5522.76	4989.12	4859.1	3611.65	4088.13	3481.1	3825.34	4087.61	3865	5375.96	3826.47	0.711774	-0.490509	3.10338e-05	1.58625	down
NEG_t141	Ile-Tyr	181.298	140.332	182.881	167.769	143.421	146.384	197.963	250.123	183.924	197.345	237.395	206.122	160.347	212.145	1.32303	0.403851	0.00326529	1.32149	up
NEG_t143	Rhizocticin A	437.947	233.955	328.368	253.01	186.333	201.397	70.9623	120.258	54.7624	84.1522	102.9	83.436	273.502	86.0785	0.314728	-1.66782	0.00395765	1.43705	down
NEG_t144	4-Methylethcathinone	1639.61	1295.17	1634.91	1443.01	1219.36	1148.58	570.282	745.958	509.805	606.017	714.687	663.986	1396.77	635.123	0.454707	-1.13699	9.72331e-05	1.58993	down
NEG_t146	Leu-Pro-Tyr	335.697	267.491	337.689	331.111	304.443	267.415	5.00228	5.00228	5.00228	5.00228	5.00228	5.00228	307.307	5.00228	0.0162778	-5.94095	3.31953e-06	1.68038	down
NEG_t147	S-(Indolylmethylthiohydroximoyl)-L-cysteine	167.568	131.826	149.751	137.604	104.038	98.8071	159.637	210.79	159.274	156.157	197.831	182.571	131.599	177.71	1.35039	0.433376	0.00937489	1.1867	up
NEG_t151	1-(4-hydroxyphenyl)-3-[(2R,3R,4S,5S,6R)-3,4,5-trihydroxy-6-(hydroxymethyl)oxan-2-yl]oxypropan-1-one	20251	13748.1	18808	15966	11332.8	13095.4	5549.7	7008.11	5365.17	6088.36	6658.62	5671.57	15533.6	6056.92	0.389925	-1.35873	0.000925356	1.54723	down
NEG_t152	Arginine ethyl ester	2166.61	1649.83	2234.38	1854.83	1527.37	1777.33	1346.38	1488.99	1197.99	1160.21	1412.34	1170.9	1868.39	1296.14	0.693717	-0.527581	0.00261332	1.38528	down
NEG_t153	N-Methylproline	137.004	73.9581	136.639	74.1566	60.5968	71.0261	267.877	309.786	152.126	223.661	354.056	271.864	92.2301	263.228	2.85404	1.51301	0.000896491	1.48022	up
NEG_t154	1-OH-Nogalamycinone	1880.51	1401.12	1716.79	1351.63	1093.33	820.94	1997.14	2459.81	1609.59	1466.4	2462.46	1796.88	1377.39	1965.38	1.42689	0.512876	0.0314656	1.05639	up
NEG_t159	Nopaline	392.302	217.432	355.593	288.973	209.431	180.711	70.147	107.679	5.00228	5.00228	115.095	56.9616	274.073	59.9812	0.218851	-2.19198	0.000754452	1.46356	down
NEG_t16	3-Man4GlcNAc	16116.2	16094.8	16523.2	14877.7	14737.7	13524.7	12760.3	13917.2	13959.4	12490.4	13893.3	12698.9	15312.4	13286.6	0.867701	-0.204731	0.00547335	1.30208	down
NEG_t164	Aminoacetone	266.74	260.159	269.965	213.475	190.889	206.695	547.257	663.626	547.904	534.761	682.531	578.611	234.654	592.448	2.52478	1.33616	3.00829e-06	1.64275	up
NEG_t166	Tetracenomycin F1	34945.8	22387.2	31886.3	21569.8	16158.4	13022	40252.8	56907.8	37905.7	24500.4	55860.6	31056.3	23328.3	41080.6	1.76098	0.816379	0.022288	1.13067	up
NEG_t169	dTDP-4-amino-4,6-dideoxy-D-galactose	74.8427	60.5878	59.3138	5.00228	5.00228	5.00228	136.559	161.54	156.491	70.4469	164.842	65.257	34.9585	125.856	3.60015	1.84806	0.00342745	1.32336	up
NEG_t172	3-Hydroxystanozolol	1784.68	1384.8	1807.91	1611.57	1357.72	1371.72	2020.93	2588.35	2013.13	2171.62	2606.49	2242.67	1553.06	2273.86	1.46411	0.550028	0.000467236	1.4464	up
NEG_t18	2-Propylglutaric acid	3581.45	820.968	2299.28	2100.41	1228.15	1554.55	365.679	914.361	431.545	672.086	894.684	627.04	1930.8	650.899	0.337113	-1.5687	0.0225793	1.23156	down
NEG_t188	allo-Protolichesterinic acid	247.382	242.625	272.895	244.239	207.509	120.397	303.275	334.979	330.793	262.795	325.137	249.066	222.508	301.007	1.35279	0.435942	0.0170264	1.13347	up
NEG_t19	1,6-anhydro-β-D-glucose	1938.67	1795.11	1854.27	1703.44	1698.27	1500.14	1333.41	1351.79	1497.23	992.282	1263.75	1128.55	1748.32	1261.17	0.72136	-0.471208	0.000508374	1.45165	down
NEG_t193	5-Tetradecenoic acid	580.72	556.849	533.032	531.482	570.77	437.136	1021.74	1109.4	1030.92	990.781	1155.36	1150.18	534.998	1076.4	2.01196	1.0086	8.85289e-08	1.65466	up
NEG_t199	16-Heptadecyne-1,2,4-triol	459.269	470.846	417.093	416.63	455.417	504.777	1313.6	1007.21	943.878	1105.23	1140.4	1036.4	454.005	1091.12	2.40332	1.26503	3.53986e-05	1.64735	up
NEG_t20	(2S,3R,4S,5S,6R)-2-[(2R,3S,4R,5R,6S)-4,5-dihydroxy-2-(hydroxymethyl)-6-[(2R,3S,4R,5R,6R)-4,5,6-trihydroxy-2-(hydroxymethyl)oxan-3-yl]oxyoxan-3-yl]oxy-6-(hydroxymethyl)oxane-3,4,5-triol	3305.69	2886.07	3221.43	2916.57	2723.88	2655.9	3981.97	4147.62	3743.75	3699.01	4120.17	3693.97	2951.59	3897.75	1.32056	0.401149	5.30635e-05	1.53332	up
NEG_t200	9(10)-EpODE	846.519	589.892	992.81	573.8	554.707	810.447	3922.96	3504.04	3320.62	2983.34	3851.78	3145.03	728.029	3454.63	4.74518	2.24646	7.3217e-07	1.67131	up
NEG_t203	lpe(0-0_16-0)	4904.53	5262.29	5023.97	4216.51	4512.86	4331.2	7977.25	7703.42	8989.84	7633.19	8699.83	8726.38	4708.56	8288.32	1.76027	0.815793	6.62916e-07	1.63442	up
NEG_t209	LysoPE 17-0	2078.94	2180.57	2231.96	1789.45	2045.06	2410.83	3138.41	2930.7	3906.08	3637.97	3335.44	3561.87	2122.8	3418.41	1.61033	0.687356	5.37684e-05	1.55376	up
NEG_t213	lpc(17-0_0-0)	832.557	753.322	916.962	730.044	779.969	572.2	2434.63	2468.86	2446.11	2829.44	2830.42	3016.06	764.176	2670.92	3.49516	1.80536	6.23283e-07	1.65742	up
NEG_t214	(2-aminoethoxy)[2-hydroxy-3-(octadecanoyloxy)propoxy]phosphinic acid	32191.2	30680	31347.9	26257.2	28331.8	22881.6	51116.2	49603.3	58068.7	49652.6	55765.3	56235.2	28614.9	53406.9	1.8664	0.900257	3.45291e-07	1.62303	up
NEG_t216	mg(16-0_0-0_0-0)	268.977	231.59	380.238	534.038	395.912	141.648	464.181	589.843	999.966	487.4	1005.17	1007.41	325.4	758.995	2.33249	1.22187	0.00933999	1.2493	up
NEG_t218	[2-[docosa-7.10.13.16-tetraenoyloxy]-3-(octadecanoyloxy)propoxy]({[2.3.4.5.6-pentahydroxycyclohexyl]oxy})phosphinic acid	4167.17	4182.55	3431.7	3520.57	3702.31	3783.46	3100.44	2824.44	3241.41	3181.17	2664.86	2900.49	3797.96	2985.47	0.786072	-0.347267	0.000632912	1.47239	down
NEG_t221	PI(18:0/20:2(11Z,14Z))	2230.45	2080.29	2122.51	1666.22	2931.89	2996.11	2466.04	5661.38	6442.51	5218.7	5367.37	4271.71	2337.91	4904.62	2.09787	1.06892	0.00468292	1.34673	up
NEG_t222	tritrans,heptacis-Undecaprenyl diphosphate	14672.2	10887.4	10216.3	10511.4	24129.6	12380.3	11086.7	49207.1	54939.2	46539.8	45634.8	38290.2	13799.5	40949.7	2.96746	1.56923	0.00649381	1.30954	up
NEG_t228	DG(18:2(9Z,12Z)/20:3(8Z,11Z,14Z)/0:0)	8502.05	5777.07	9914.55	6581.07	7209.82	6278.88	12875.6	15325.9	14493	16310.2	19289.3	17496.9	7377.24	15965.1	2.16411	1.11377	3.41907e-05	1.56597	up
NEG_t23	methyl 3-(3,4-dihydroxy-5-phenyloxolan-2-yl)-3-hydroxypropanoate	9371.39	7846.95	9443.13	9043.41	7661.17	7563.14	5543.02	5644.62	4593.05	4354	5050.95	4722.2	8488.2	4984.64	0.587243	-0.76797	3.06637e-05	1.58814	down
NEG_t230	Cer(d18:1/12:0)	6446.08	4518.11	7089.79	5197.72	5092	4097.77	7065.7	7245.95	7007	7544.57	8502.33	8232.49	5406.91	7599.67	1.40555	0.491133	0.00361197	1.32732	up
NEG_t233	lpe(o-18-1_0-0)	3266.95	2403.11	3665.97	2481.42	2408.56	1991.53	3980.58	4242.09	3907.33	4001.79	4778.1	4230.87	2702.92	4190.13	1.55022	0.632474	0.00108776	1.43782	up
NEG_t234	PG(18:0/22:4(7Z,10Z,13Z,16Z))	6201.64	6418.89	5283.08	4706.5	4974.77	4388.09	4683.71	4529.14	5052.75	3977.97	4226.44	3902.33	5328.83	4395.39	0.824832	-0.277828	0.0406352	1.07119	down
NEG_t235	Retinyl palmitate	203.172	155.581	186.328	175.431	163.113	135.195	288.686	291.257	310.844	268.299	317.164	306.604	169.803	297.142	1.74992	0.80729	1.98876e-06	1.60615	up
NEG_t244	(3R,5R,7R,8R,9S,10S,12S,13R,14S,17R)-17-((2R,5S)-5,7-dihydroxy-6-methylheptan-2-yl)-10,13-dimethylhexadecahydro-1H-cyclopenta[a]phenanthrene-3,7,12-triol	6446.42	6792.53	7023.08	6202.11	6802.89	8017.62	8492.05	7392.43	9518.92	7357.57	8742.39	7812.94	6880.77	8219.38	1.19454	0.256459	0.0124547	1.22238	up
NEG_t247	Surfactin B	229128	234223	220952	217764	227704	202405	248496	250830	279459	211646	262755	233607	222029	247799	1.11606	0.158419	0.0446283	1.03627	up
NEG_t249	17-ODYA	1488.44	891.869	1664.5	1367.56	991.24	1190.44	3237.01	3204.6	2801.32	2550.82	4104.24	3525.41	1265.68	3237.23	2.55771	1.35485	6.66722e-05	1.58577	up
NEG_t251	PE(16:0e/12-HETE)	64471.4	62904.3	157250	236930	375830	379461	469128	464551	445592	340249	353684	336160	212808	401561	1.88697	0.916068	0.0217602	1.18923	up
NEG_t252	PC(14:1(9Z)/24:0)	34771.2	36331	31551.7	29607.1	27576.7	23019.1	25400.6	23156.8	23938.1	18666.9	20618	17193.6	30476.1	21495.7	0.705328	-0.503634	0.00472744	1.31706	down
NEG_t253	1-Docosanoic acid	10807.9	11044	60756.7	14587.2	21741.6	9880.32	18919.8	18520.6	104558	62390.4	74681	89890.5	21469.6	61493.4	2.8642	1.51813	0.0451044	1.0023	up
NEG_t255	dg(10-0_10-0_0-0)	246.526	187.756	1068.54	5.00228	213.191	5.00228	1153.72	147.191	2252.8	973.333	904.358	1277.49	287.669	1118.15	3.88693	1.95863	0.0325308	1.04425	up
NEG_t259	9,10-Epoxy-18-hydroxystearate	305.966	336.963	341.779	314.313	343.172	557.217	827.101	502.574	647.505	654.531	494.097	529.891	366.568	609.283	1.66213	0.733031	0.00447782	1.305	up
NEG_t26	5,7-dihydroxy-2-(4-hydroxyphenyl)-6-[3,4,5-trihydroxy-6-(hydroxymethyl)oxan-2-yl]chromen-4-one	105661	78964.4	96693.2	76294.3	61870.3	49756.3	108877	141282	92798.9	83931.3	140979	101619	78206.6	111581	1.42675	0.512731	0.0294496	1.06903	up
NEG_t261	2-aminoethyl [3-[(Z)-heptadec-9-enoxy]-2-hydroxypropyl] hydrogen phosphate	133.597	53.4919	247.269	72.4255	126.241	134.66	367.943	255.541	402.147	425.415	447.122	476.345	127.947	395.752	3.09308	1.62905	9.16686e-05	1.51586	up
NEG_t262	PS(18:2(9Z,12Z)/18:0)	380623	373700	325983	291967	261705	199165	199239	186059	184168	138811	132803	112626	305524	158951	0.520257	-0.942703	0.00211371	1.4246	down
NEG_t264	4.7.10.13-docosatetraenoic acid	3701.46	4303.07	3764.75	3659.48	4017.29	3429.85	4581.14	4296.86	4912.05	4208.52	4428.1	4063.74	3812.65	4415.07	1.158	0.211641	0.00636945	1.24581	up
NEG_t266	Estradiol cypionate	612.842	577.997	2018.26	621.838	709.377	555.11	1366.2	867.809	2627.21	1955.2	2884.23	2561.81	849.237	2043.74	2.40656	1.26697	0.0152465	1.16983	up
NEG_t267	4-tert-Butylbenzoic acid	111.052	91.2462	429.63	92.386	112.871	80.6021	263.693	149.416	624.475	329.513	521.531	460.619	152.965	391.541	2.55969	1.35597	0.0265195	1.08149	up
NEG_t269	LysoPC 17-1	49968.6	28513.5	61714.3	38586.1	38526.7	32382	107826	67385.4	44280	68509.4	82673.4	70277	41615.2	73491.9	1.76599	0.820474	0.012092	1.2347	up
NEG_t271	20-Oxo-5-O-beta-mycaminosyltylactone	5.00228	5.00228	5.00228	5.00228	5.00228	50.1003	155.985	5.00228	5.00228	128.727	87.2118	124.677	12.5186	84.4343	6.7447	2.75375	0.04224	1.09889	up
NEG_t285	Hexadecanedioate	401.647	438.678	417.438	397.894	480.124	415.495	590.693	564.699	586.423	608.14	585.148	565.153	425.213	583.376	1.37196	0.456242	5.01676e-06	1.63437	up
NEG_t289	Crepenynic acid	5.00228	5.00228	154.039	5.00228	5.00228	5.00228	115.969	52.4805	266.56	185.784	299.507	205.679	29.8417	187.663	6.28863	2.65275	0.00712969	1.26789	up
NEG_t305	Novamethymycin	182.641	200.28	223.086	243.121	274.445	237.146	140.504	100.653	65.7852	179.341	70.8964	132.264	226.786	114.907	0.506676	-0.980864	0.000679036	1.42646	down
NEG_t310	Tunicamycin VI	1898.66	2004.35	1953.03	2096.53	1962.21	1535.72	2224.08	2239.85	2131.9	2252.71	2240.04	2402.67	1908.42	2248.54	1.17822	0.236614	0.00589062	1.29144	up
NEG_t312	(5R)-5-((3R,5S,7R,9S,10S,12S,13R,14S,17R)-3,7,12-trihydroxy-10,13-dimethylhexadecahydro-1H-cyclopenta[a]phenanthren-17-yl)hexanoic acid	201.821	145.235	205.707	236.213	200.695	180.475	360.168	296.568	218.69	327.587	276.904	311.341	195.024	298.543	1.5308	0.614284	0.00189415	1.37583	up
NEG_t317	Chrysophanol	1206.93	1319.76	1112.02	929.415	849.226	413.486	3202.25	2015.09	1860.45	1411.49	2310.35	1704.7	971.806	2084.06	2.14452	1.10065	0.00535464	1.33064	up
NEG_t319	cyclo(glu-glu)	179.869	188.788	188.366	122.712	116.258	74.8465	613.106	338.677	312.578	216.353	442.638	299.7	145.14	370.509	2.55277	1.35206	0.00912742	1.32607	up
NEG_t321	Valienone 7-phosphate	635.064	854.533	616.745	474.813	466.898	241.582	2017.73	954.066	985.387	625.068	1176.94	847.094	548.273	1101.05	2.00821	1.00591	0.0379807	1.09647	up
NEG_t323	3-Hydroxy-2-methylpyridine-5-carboxylate	547.671	504.922	527.829	432.591	399.265	366.873	990.186	1163.86	940.552	922.966	1170.96	960.333	463.192	1024.81	2.2125	1.14567	4.1523e-06	1.6217	up
NEG_t332	Carbadox	875.178	545.274	810.715	507.499	355.577	260.277	1042.32	1429.77	976.919	555.888	1391.67	741.881	559.087	1023.07	1.8299	0.871767	0.0251966	1.10654	up
NEG_t335	6-Chloropurine Nucleoside	2684.28	2267.26	2376.3	1577.31	1254.65	651.53	4305.15	4152.95	3253.73	1747.85	4620.18	2305.24	1801.89	3397.52	1.88553	0.914971	0.0218284	1.14179	up
NEG_t338	3-Hydroxypicolinic-acid	5403.61	5148.97	5125.01	4377.01	3892.7	4008.26	10568.2	12686.3	10601.2	10568.8	13069.5	10892.3	4659.26	11397.7	2.44625	1.29057	1.93686e-06	1.64449	up
NEG_t339	Dihydropteroate	143.962	120.271	125.293	61.4002	5.00228	54.6084	1243.69	1756.42	885.522	917.765	1735.54	1018.55	85.0895	1259.58	14.803	3.88782	0.000702012	1.57339	up
NEG_t341	Deacetoxycephalosporin C	1130.29	657.475	1122.6	721.455	512.715	451.802	355.776	512.939	308.25	238.344	544.733	340.595	766.056	383.44	0.500537	-0.99845	0.0232384	1.17025	down
NEG_t347	gamma-L-Glutamyl-S-methyl-L-cysteine	2461.65	1640.23	2412.97	1770.27	1216.64	1026.42	2346.66	3443.64	2160.93	1956.29	3431.57	2377.21	1754.7	2619.38	1.49278	0.578004	0.0373927	1.02715	up
NEG_t351	Val-Arg	138.89	105.271	161.94	60.9934	72.0013	122.032	230.099	269.716	217.516	274.823	280.046	301.97	110.188	262.362	2.38104	1.25159	2.80976e-05	1.55309	up
NEG_t352	8-Demethyl-8-alpha-L-rhamnosyltetracenomycin C	68.9609	5.00228	52.3712	5.00228	5.00228	5.00228	74.3348	144.865	5.00228	56.195	150.054	74.9162	23.5569	84.2279	3.57551	1.83815	0.0462881	1.04454	up
NEG_t353	Auraviketone	276.261	194.402	247.554	177.663	139.836	105.705	366.549	402.767	292.277	267.141	456.269	332.031	190.237	352.839	1.85474	0.891213	0.00192069	1.36012	up
NEG_t360	Abscisic acid glucose ester	587.63	395.484	575.445	504.028	401.832	411.368	148.908	229.048	167.611	182.621	232.428	198.334	479.298	193.158	0.403003	-1.31114	0.000231152	1.57068	down
NEG_t361	Surfactin D	747.016	629.861	576.584	699.034	594.304	789.443	720.332	1001.17	702.676	799.444	898.319	868.35	672.707	831.715	1.23637	0.306111	0.0224679	1.11169	up
NEG_t362	Benzyl 4-hydroxybenzoate	5164.3	3577.81	3759.39	4041.87	2612.28	3246.55	5700.29	7804.75	5007.05	5642.53	7575.12	5894.52	3733.7	6270.71	1.67949	0.748023	0.0017085	1.36866	up
NEG_t365	3-Methoxyphenylacetic acid	89.3386	60.939	87.4994	68.4541	5.00228	69.0068	408.993	515.778	462.589	474.569	564.651	478.834	63.3734	484.235	7.64099	2.93376	1.31754e-07	1.66388	up
NEG_t366	Phomalone	991.477	817.037	950.479	873.416	781.998	953.093	685.658	787.14	698.579	693.685	745.543	666.919	894.583	712.921	0.796931	-0.327474	0.00177665	1.40674	down
NEG_t369	Mannopine	128.23	113.87	136.453	125.153	103.273	95.3166	108.014	102.282	75.2311	81.1209	103.698	81.5284	117.049	91.9791	0.785816	-0.347736	0.0160977	1.1306	down
NEG_t37	lpg(16-0)	373.867	406.738	444.256	486.424	650.773	632.674	2259.29	1719.48	1497.24	1973.38	1879.82	1815.39	499.122	1857.43	3.7214	1.89584	6.87969e-06	1.64887	up
NEG_t370	Phenylacetic acid	35077.2	30309.7	35991.6	33256.7	30391.7	28463.3	26171.6	27818.5	23097.1	21921.5	27236	24398.2	32248.4	25107.2	0.778556	-0.361127	0.00112376	1.39157	down
NEG_t372	4-(beta-D-Ribofuranosyl)phenol 5'-phosphate	99.1316	153.742	78.4919	82.0481	57.0618	69.5325	411.217	226.523	173.7	280.415	253.878	224.75	90.0013	261.747	2.90826	1.54016	0.00229418	1.42407	up
NEG_t373	Ala-Tyr	131.167	112.084	133.348	143.742	120.772	100.531	5.00228	5.00228	5.00228	5.00228	5.00228	5.00228	123.607	5.00228	0.0404691	-4.62703	8.4522e-06	1.67433	down
NEG_t379	gerberinside	330.807	199.375	282.083	263.748	181.904	203.417	345.85	347.191	255.603	291.017	343.065	293.993	243.556	312.786	1.28425	0.360926	0.0384458	1.01759	up
NEG_t380	5-Formyl-5,6,7,8-tetrahydromethanopterin	101.084	58.0343	143.373	84.2479	72.1411	72.8193	151.348	199.569	138.284	146.01	185.004	133.082	88.6165	158.883	1.79292	0.842314	0.00179922	1.3653	up
NEG_t381	6'-Oxokanamycin X	5.00228	5.00228	5.00228	5.00228	5.00228	5.00228	67.0528	132.612	5.00228	53.8438	122.561	67.1608	5.00228	74.7055	14.9343	3.90056	0.0150375	1.31729	up
NEG_t382	NCGC00385096-01_C20H30O11_2-Phenylethyl 2-O-beta-D-glucopyranosyl-beta-D-glucopyranoside	178.023	90.5991	163.505	126.582	72.0099	82.3506	5.00228	5.00228	5.00228	5.00228	5.00228	5.00228	118.845	5.00228	0.0420909	-4.57035	0.00151113	1.53808	down
NEG_t384	Aklavinone	296420	266064	278010	261912	245244	222868	316635	335587	312400	281450	332975	294447	261753	312249	1.19291	0.254491	0.00420755	1.27779	up
NEG_t385	5-Amino-6-(5'-phospho-D-ribitylamino)uracil	96.3056	70.1092	80.2431	75.7642	78.9626	94.626	54.8903	52.4414	5.00228	51.307	63.3311	59.1787	82.6684	47.6918	0.576904	-0.793596	0.00822316	1.24033	down
NEG_t388	20,26-dihydroxyecdysone	245.578	237.288	250.596	258.064	235.706	273.806	385.761	434.226	332.382	447.549	424.757	415.658	250.173	406.722	1.62577	0.701119	0.000115299	1.59548	up
NEG_t390	Rebemide	4681.45	4348.05	4867.46	4790.09	4360.82	4527.7	1160.05	1338.87	991.327	1416.43	1356.68	1351.03	4595.93	1269.07	0.276128	-1.85659	1.78072e-10	1.68133	down
NEG_t392	NCGC00380752-01_C17H30O12_alpha-D-Glucopyranoside, alpha-D-glucopyranosyl, 2-(2-methylbutanoate)	1345.01	1140.3	1244.97	1029.55	897.414	807.12	374.142	410.668	408.186	360.945	412.812	355.158	1077.39	386.985	0.359186	-1.4772	0.000384505	1.5969	down
NEG_t394	Gly-Pro-Leu	2418.53	2033.24	2370.53	2299.3	1903.44	1972.01	1428.37	1850.24	1503.33	1592.51	1777.4	1577.57	2166.18	1621.57	0.748586	-0.417759	0.000871917	1.43342	down
NEG_t395	Multifidol	861.84	556.357	1019.95	618.316	609.757	526.968	1077.29	1232.01	1054.34	1150.83	1373.82	1274.46	698.865	1193.79	1.70819	0.772466	0.000689396	1.44364	up
NEG_t396	phenol	213.135	232.806	231.494	220.636	198.477	191.718	116.945	126.051	107.592	94.8663	135.989	108.455	214.711	114.983	0.535526	-0.900972	8.57872e-07	1.61183	down
NEG_t397	Tunicamycin I	5.00228	5.00228	5.00228	5.00228	5.00228	5.00228	151.026	215.651	172.431	194.335	216.272	220.17	5.00228	194.981	38.9784	5.2846	1.47323e-05	1.66084	up
NEG_t399	(7Z,10Z,13Z,16Z,19Z)-Docosapentaenoyl-CoA	354.31	275.03	358.19	285.747	225.577	229.906	361.206	632.364	337.058	470.552	618.488	470.138	288.127	481.635	1.67161	0.741236	0.0103799	1.25764	up
NEG_t40	lpc(18-1_0-0)	207276	116117	259333	164914	161753	135876	475602	302305	196180	309775	371512	314102	174211	328246	1.88418	0.913937	0.00740368	1.29445	up
NEG_t401	Rhizocticin C	102.122	81.9814	85.1779	86.707	87.2685	87.1722	5.00228	5.00228	5.00228	5.00228	5.00228	5.00228	88.4048	5.00228	0.0565838	-4.14347	8.89949e-07	1.68649	down
NEG_t402	NCGC00384633-01_C21H24O10_(2S,3R)-3,5-Dihydroxy-2-(4-hydroxyphenyl)-3,4-dihydro-2H-chromen-7-yl beta-D-threo-hexopyranoside	204.691	190.967	202.787	209.827	174.641	172.48	120.283	137.038	107.015	119.58	129.537	118.152	192.566	121.934	0.633209	-0.659246	1.10692e-05	1.60373	down
NEG_t403	Estriol 3-sulfate 16-glucuronide	734.638	604.038	685.619	669.039	605.616	588.622	804.838	833.194	728.144	713.371	789.619	735.603	647.929	767.461	1.18448	0.244259	0.00317903	1.29929	up
NEG_t404	(2S,3S)-2-(3,4,5-trihydroxyphenyl)-3,4-dihydro-2H-chromene-3,5,7-triol	6223.16	5116.95	5932.09	5527.97	4933.07	4705.43	2375.77	2757.25	2409.75	2276.24	2726.02	2426.3	5406.44	2495.22	0.461527	-1.11551	2.41674e-05	1.6409	down
NEG_t410	Desthiobiotin	855.732	691.971	795.735	765.052	729.533	726.307	461.773	508.557	458.062	423.92	461.693	447.679	760.722	460.281	0.605058	-0.724855	8.04777e-06	1.64074	down
NEG_t412	Phenyl beta-D-glucopyranoside	9459.41	8003	9372.97	8852.95	7612.82	7665.31	4297.93	4308.64	3928.15	3005.94	3661.61	3660.53	8494.41	3810.47	0.448585	-1.15655	2.37878e-06	1.64247	down
NEG_t413	2-amino-4-(2-amino-3-hydroxyphenyl)-4-oxobutanoic acid	12392.4	10763	12494.9	11952.7	10627.1	10233.1	3962.02	4777.56	3605.24	3807.25	4582.89	3932.82	11410.5	4111.3	0.360307	-1.4727	6.55095e-07	1.66438	down
NEG_t414	3-Hydroxykynurenamine	4997.02	4230.61	5057.15	4842.79	4262.18	4144.21	1241.01	1717.18	1136.96	1381.11	1604.85	1343.47	4588.99	1404.1	0.30597	-1.70854	3.53193e-07	1.66493	down
NEG_t415	(+)-N-[3',4'-Dihydroxy-(Z)-cinnamoyl]-L-aspartic acid	133.276	91.8686	137.251	110.177	83.7838	95.0779	184.397	250.061	156.978	207.306	229.838	199.033	108.572	204.602	1.88448	0.914165	0.000246364	1.49083	up
NEG_t416	1-O-vanillyl-β-D-glucose	998.294	832.726	1013.37	920.877	823.422	840.528	153.099	198.036	148.042	177.589	179.931	168.58	904.87	170.879	0.188844	-2.40473	2.22482e-06	1.67703	down
NEG_t417	Indole-3-acetyl-L-glutamic acid	1868.19	1504.6	1736.82	1593.85	1457.93	1453.77	2575.86	3214.41	2916.61	2651.84	3094.56	2708.2	1602.53	2860.25	1.78484	0.835792	4.87542e-06	1.60626	up
NEG_t420	Aminofructose 6-phosphate	194.613	166.031	194.333	171.757	165.123	151.089	245.831	240.137	178.498	220.649	257.078	211.797	173.824	225.665	1.29824	0.376553	0.00484978	1.32451	up
NEG_t421	Caprolactam	145.128	124.811	147.677	129.576	128.856	116.826	102.054	103.404	100.552	91.6149	102.822	102.508	132.146	100.493	0.760468	-0.39504	0.000727356	1.51392	down
NEG_t422	S-Adenosylmethionine	439.702	230.613	389.198	330.267	186.489	264.395	131.139	170.567	99.5304	138.558	156.081	124.905	306.777	136.797	0.445916	-1.16516	0.00679442	1.37394	down
NEG_t423	N1-Amidinostreptamine 6-phosphate	1938.15	1081.59	1033.45	1019.87	401.763	965.987	4462.91	5500.33	5334.45	4780.85	4246.71	3814.14	1073.47	4689.9	4.36891	2.12727	1.29399e-06	1.60135	up
NEG_t424	N-Fructosyl gamma-glutamyl-S-(1-propenyl)cysteine sulfoxide	193.267	130.454	126.79	98.0338	103.383	89.0033	779.963	682.699	1171.1	519.773	690.115	586.208	123.488	738.309	5.97877	2.57985	0.00109136	1.50468	up
NEG_t425	3'-Amino-3'-deoxy-AMP	3117.07	2782.06	3123.83	2852.92	2634.41	2517.64	2158.87	2343.01	1882.01	2110.31	2466.77	2136.95	2837.99	2182.99	0.769202	-0.378565	0.000591995	1.42783	down
NEG_t427	Tryptamine	444.207	369.334	444.996	399.591	338.781	342.863	499.873	584.793	450.084	517.705	580.096	518.753	389.962	525.217	1.34684	0.429581	0.000783996	1.40624	up
NEG_t43	2-Myristoylglycerol	5814.71	4694.71	6931.28	4634.31	5409.8	9567.94	7872.53	7350.04	11488.7	7826.68	9626.43	8806.12	6175.46	8828.42	1.4296	0.515609	0.0233788	1.1161	up
NEG_t431	NCGC00386029-01_C14H20O8_2-Hydroxy-4-(2-hydroxyethyl)phenyl beta-D-glucopyranoside	4942.99	4079.04	4761.94	4533.23	3970.3	4013	1898.79	2278.24	2076.91	1934.97	2184.27	2057.63	4383.42	2071.8	0.472645	-1.08117	1.14859e-05	1.65323	down
NEG_t432	2-Acetylfuran	522.067	450.194	493.08	480.232	422.791	406.121	905.642	876.277	843.208	777.987	862.827	777.083	462.414	840.504	1.81764	0.862069	1.36892e-07	1.64357	up
NEG_t433	2,3-Dihydroxybenzoic Acid	1104.61	979.398	1045.25	993.643	899.601	862.464	2426.15	2233.8	2227.14	1920.6	2214.12	2035.71	980.828	2176.25	2.21879	1.14977	8.65958e-07	1.65454	up
NEG_t434	p-Cresol sulfate	568302	520781	551628	533252	504203	480779	395644	447556	394614	393159	439193	395928	526491	411016	0.78067	-0.357216	4.9405e-05	1.54745	down
NEG_t436	4-Hydroxybenzyl alcohol	9014.22	8036.3	8852.95	8338.37	7899.61	7503.69	5689.08	6354.9	5567.3	5556.61	6325.32	5733.22	8274.19	5871.07	0.709565	-0.494994	1.83687e-05	1.59232	down
NEG_t437	Tyrosinamide	110.373	90.3586	117.605	102.229	89.6294	90.1633	5.00228	51.0254	5.00228	5.00228	5.00228	5.00228	100.06	12.6728	0.126652	-2.98105	7.55876e-06	1.61403	down
NEG_t438	Asp-Tyr	825.226	659.134	811.768	764.026	627.181	688.203	1500.23	1363.39	1044.58	1133.94	1225.92	1160.19	729.256	1238.04	1.69768	0.763561	0.00022798	1.53599	up
NEG_t44	1-Oleoyl-Sn-Glycerol	4127.76	3052.25	4713.63	4679.96	4625.57	3787.69	5675.78	4808.42	4507.81	5595.96	5935.86	6569.78	4164.48	5515.6	1.32444	0.405383	0.0080603	1.23278	up
NEG_t441	CMP-N,N'-diacetyllegionaminate	30572.9	28430.3	32550.3	30627.4	27950.1	27697.9	20396.6	23530.3	16233.5	23541.9	24565.1	22067	29638.1	21722.4	0.732921	-0.448271	0.000562204	1.44751	down
NEG_t443	Man2GlcNAcFucGlcNAc	155.532	89.8109	136.304	104.388	71.9561	113.173	68.2332	101.794	51.8845	71.6943	91.0279	77.9747	111.861	77.1014	0.689264	-0.536872	0.0418418	1.04354	down
NEG_t447	2-Hydroxy-3-oxoadipate	12649.3	11122.8	12347.4	11897.2	10489.5	10686.1	5766.95	6985.38	6264.75	6144.59	6749.08	6221.61	11532	6355.39	0.551107	-0.859595	3.13871e-06	1.65114	down
NEG_t449	NCGC00380654-01_C21H28O13_(2E)-3-[4-({2-O-[(2S,3R,4R)-3,4-Dihydroxy-4-(hydroxymethyl)tetrahydro-2-furanyl]-beta-D-glucopyranosyl}oxy)-3-methoxyphenyl]acrylic acid	155.804	142.702	150.62	144.525	148.374	154.919	82.2449	67.2629	72.6448	83.9936	82.6427	61.4003	149.491	75.0315	0.501914	-0.994486	1.72501e-07	1.65463	down
NEG_t451	N6-(4-hydroxybenzyl)adenine	819.065	854.706	893.871	791.968	739.935	711.114	522.141	636.877	519.187	511.829	560.591	519.518	801.777	545.024	0.67977	-0.556881	3.88345e-05	1.55958	down
NEG_t454	(4S)-4,6-Dihydroxy-2,5-dioxohexanoate	3895.33	3631.02	3688.61	3628.12	3484.52	3286.74	2059.01	2258.43	2255	2064.98	2215.53	1982.25	3602.39	2139.2	0.593827	-0.751884	3.39969e-07	1.66553	down
NEG_t455	2-Hydroxymuconate	2927.81	2714.07	2681.76	2696.89	2589.24	2524.69	1526.4	1679.3	1702.75	1473.46	1599.22	1474.63	2689.08	1575.96	0.58606	-0.77088	5.32033e-08	1.66946	down
NEG_t456	ManGlcNAcFucGlcNAc	64181.4	58255.6	61100.1	60765.1	56929.9	55138.1	36382.5	43535.5	38506	38284.9	41668	37799.6	59395	39362.7	0.662728	-0.593511	5.50955e-07	1.64096	down
NEG_t457	2-O-(alpha-D-Mannosyl)-D-glycerate	893.833	621.67	746.936	707.403	519.703	608.923	229.37	353.535	241.285	5.00228	5.00228	5.00228	683.078	139.866	0.204758	-2.28801	6.93622e-05	1.54826	down
NEG_t458	(6Z,9Z)-Hexadecadienoyl-CoA	24370.4	22202.6	23542	23238.7	21174	21175.4	32566.3	34209.3	30765.2	31719.8	34106.8	31062.7	22617.2	32405	1.43276	0.518796	3.25305e-07	1.63526	up
NEG_t459	NCGC00380975-01_C24H26O10_	66884.3	73201.8	63510.9	62257.2	103435	64902.3	150907	169434	170713	169779	187804	170067	72365.3	169784	2.34621	1.23033	5.29121e-07	1.64412	up
NEG_t46	lpc(15-0_0-0)	1172.82	1161.84	1163.03	939.73	987.29	816.92	1625.17	1514.07	1786.71	1401.83	1685.11	1613.25	1040.27	1604.36	1.54225	0.625037	4.35096e-05	1.52851	up
NEG_t460	Deoxyribose	595.095	523.683	543.513	538.81	445.732	490.54	169.808	193.588	146.385	164.442	175.604	156.415	522.895	167.707	0.320728	-1.64058	3.27744e-06	1.66811	down
NEG_t462	Citraconic Acid	5990.89	5222.68	5676.83	5644.44	5230.14	4997.53	6074.9	6641.22	6175.82	5893.94	6417.16	5914.75	5460.42	6186.3	1.13294	0.180065	0.00406469	1.27119	up
NEG_t463	UDP-3-O-(3-hydroxytetradecanoyl)-N-acetylglucosamine	145.734	240.424	284.402	135.452	78.3321	94.7961	280.44	406.139	277.101	343.589	405.497	319.647	163.19	338.736	2.07571	1.05361	0.00203181	1.37213	up
NEG_t465	Aspartylglycosamine	3284.67	3024.94	3349.46	3090.23	2967.55	2836.38	2111.25	2475.95	2317.49	2173.11	2440.09	2185.86	3092.21	2283.96	0.738617	-0.437102	1.60505e-05	1.58109	down
NEG_t47	1-(9Z-octadecenoyl)-sn-glycero-3-phosphoethanolamine	1037.98	977.2	840.584	729.177	614.419	465.872	488.031	387.16	423.348	255.311	237.117	181.357	777.538	328.721	0.422772	-1.24205	0.00239511	1.40585	down
NEG_t470	Curcumin monoglucoside	2584.15	1562.54	1903.56	2589.04	2188.47	2287.28	1649.64	1831.44	1656.88	1585.21	1797.75	1628.9	2185.84	1691.64	0.773907	-0.369768	0.0281518	1.17025	down
NEG_t471	(5E)-4-[(E)-3-(4-hydroxyphenyl)prop-2-enoyl]oxy-2-methyl-5-[2-[(2R,3R,4S,5S,6R)-3,4,5-trihydroxy-6-(hydroxymethyl)oxan-2-yl]oxyethylidene]cyclopentene-1-carboxylic acid	75.5915	80.6832	107.835	65.0407	50.785	5.00228	104.018	152.148	117.169	130.94	132.831	103.455	64.1563	123.427	1.92385	0.943994	0.00657793	1.26128	up
NEG_t472	N6-(L-1,3-dicarboxylpropyl)-L-lysine	868.548	742.442	850.297	777.762	748.349	701.153	533.964	584.723	509.787	508.571	561.503	516.368	781.425	535.819	0.685695	-0.544361	6.35085e-05	1.59057	down
NEG_t473	L-Fucitol	68.2506	95.1284	93.4032	59.3313	70.1132	65.7626	164.853	150.472	129.435	131.056	162.325	133.297	75.3315	145.24	1.92801	0.947109	1.58972e-05	1.59396	up
NEG_t479	Cis-L-3-hydroxyproline	241.573	218.741	189.207	182.759	201.933	148.697	117.716	139.638	149.657	91.6502	125.341	98.1393	197.152	120.357	0.610479	-0.711986	0.000954638	1.4363	down
NEG_t480	Norsolorinic acid anthrone	11248	10736	10495.8	10037	10104.3	9286.33	12763.4	12688.9	13042	11380.1	12656.7	11258.5	10317.9	12298.3	1.19194	0.253306	0.000832375	1.39657	up
NEG_t481	5-Oxopentanoate	318.373	243.911	304.575	273.355	289.098	252.233	346.987	387.968	323.99	326.384	342.941	332.2	280.258	343.412	1.22534	0.293185	0.00229521	1.32379	up
NEG_t482	12alpha,13alpha-Dihydroxyfumitremorgin C	13781.3	11959.5	12643.2	12423.4	11656.3	11126.7	15057.5	16182.5	14909.4	14126	15964.6	14295.6	12265.1	15089.3	1.23026	0.298968	0.000252178	1.45908	up
NEG_t483	D-Threonic Acid	465.511	452.148	490.873	412.889	481.494	391.03	394.207	422.581	348.09	351.461	398.706	367.427	448.991	380.412	0.84726	-0.239123	0.00738698	1.22377	down
NEG_t486	2-amino-3-methylbutanedioic acid	1332.47	1153.02	1217.96	1214.71	1046.44	1046.04	1650.03	1818.88	1832.15	1521.31	1727.49	1536.12	1168.44	1681	1.43867	0.524734	3.66716e-05	1.53056	up
NEG_t490	gamma-Amino-gamma-cyanobutanoate	5957.84	5743.7	5659.5	5560.17	5525.52	4971.38	4617.25	4878.68	4716.7	4165.14	4719.09	4170.76	5569.69	4544.6	0.815953	-0.293442	0.000238203	1.48025	down
NEG_t492	5-L-Glutamyl-taurine	203.164	153.922	181.626	183.578	154.503	155.651	214.814	228.653	191.794	202.935	207.159	175.486	172.074	203.473	1.18248	0.24181	0.0192467	1.09414	up
NEG_t495	Sucrose 6'-phosphate	681.925	600.651	650.364	648.232	629.931	548.803	791.871	874.409	777.701	781.615	863.652	752.263	626.651	806.919	1.28767	0.364761	7.3581e-05	1.51547	up
NEG_t52	Sialyllacto-N-tetraose a	4991.11	4257.14	4530.08	4239.85	3894.72	3847.17	2489.2	3307.97	2551.39	2365.42	2712.71	2448.48	4293.35	2645.86	0.61627	-0.698364	3.01626e-05	1.57033	down
NEG_t53	3,5-dihydroxy-2-(4-hydroxyphenyl)-6-(3-methylbut-2-enyl)-7-[3,4,5-trihydroxy-6-(hydroxymethyl)oxan-2-yl]oxy-2,3-dihydrochromen-4-one	10432.3	9623.38	9915.84	9579.82	8956.67	8959.22	4746.91	5483.64	5137.46	4663.61	5181.15	4665.58	9577.87	4979.72	0.51992	-0.94364	1.1714e-07	1.66992	down
NEG_t54	2,4-Diketo-3-deoxy-L-fuconate	507.308	487.478	515.272	474.289	457.463	443.288	613.971	621.346	591.333	570.431	622.329	568.191	480.85	597.933	1.24349	0.314399	1.87404e-05	1.56466	up
NEG_t56	2-pyrimidine-methanol	1060.27	944.815	989.833	933.572	962.681	836.482	779.646	834.622	819.081	765.841	822.547	741.985	954.609	793.953	0.831705	-0.265856	0.00172656	1.43583	down
NEG_t57	Glutamine (D)	37819.1	36858.8	36509.5	34791.7	34538.3	32126.9	28649.9	30842.6	30090	26921.6	29785.3	26728.8	35440.7	28836.3	0.81365	-0.29752	0.000139537	1.50985	down
NEG_t58	gamma-Glutamyl-beta-cyanoalanine	1118.31	1082.6	1134.74	1017.29	1056.96	932.158	2029.62	1316.15	1484.83	1159.97	1336.65	1155.21	1057.01	1413.74	1.33749	0.419528	0.0431543	1.09384	up
NEG_t61	NCGC00381132-01_C23H38O17_	1091.08	994.682	1021	1036.34	932.79	850.689	1260.94	1375.78	1208.8	1127.82	1272.12	1103.86	987.763	1224.89	1.24006	0.310411	0.00140063	1.36526	up
NEG_t65	2-Deoxy-scyllo-inosamine	537.471	434.798	466.27	442.972	423.518	409.097	366.326	374.396	382.165	376.063	393.103	350.598	452.354	373.775	0.826288	-0.275283	0.00717205	1.36428	down
NEG_t69	Crotonic acid	1284.77	1095.92	1241.79	1195.09	1139.59	1118.05	1461.26	1588.87	1501.48	1417.1	1547.23	1441.56	1179.2	1492.92	1.26604	0.340322	1.69374e-05	1.55566	up
NEG_t7	Cer(d18:1/14:0)	95676.8	138386	98335.5	134631	144729	102474	107400	174403	181411	146414	176018	160638	119039	157714	1.3249	0.405879	0.0249555	1.08951	up
NEG_t72	Clavaminic acid	623.653	583.854	643.715	599.05	573.346	543.026	297.901	211.958	106.221	5.00228	5.00228	50.6344	594.441	112.786	0.189735	-2.39794	8.71586e-05	1.60418	down
NEG_t73	2-Methoxyacetic acid	93.4389	100.561	90.5152	96.6632	133.713	94.5351	287.917	326.718	359.893	367.619	387.957	352.042	101.571	347.024	3.41657	1.77255	1.10211e-06	1.65732	up
NEG_t77	Dioxindole	99.7555	79.0442	120.48	102.28	81.7708	88.1725	109.883	140.359	92.082	122.273	136.531	119.004	95.2504	120.022	1.26007	0.333501	0.0280247	1.08115	up
NEG_t8	D-cellobiose	9137.84	8796.06	9394.77	9198.21	8572.84	8507.77	11864	13265.2	11584.4	10318.2	11871.3	11337.1	8934.58	11706.7	1.31027	0.389861	0.000425106	1.53165	up
NEG_t82	Dihydrostreptomycin 6-phosphate	116.929	109.997	126.269	82.3082	76.184	128.362	341.097	418.01	289.813	270.371	280.418	283.6	106.675	313.885	2.94244	1.55701	0.000105143	1.58209	up
NEG_t83	20-O-Methyl-19-chloroproansamitocin	27445.7	21762.9	27259.1	25609.1	21604.7	22687.8	14679.3	19342.2	14877.3	17597.8	18583	17433	24394.9	17085.4	0.70037	-0.51381	0.000432148	1.47547	down
NEG_t84	(5-benzoyloxy-4,6-dihydroxy-3-methoxycyclohexen-1-yl)methyl benzoate	25880.4	21218.2	25097.7	23639.1	20531.8	20871.8	14466.7	18288.7	14611.9	16261	17471.6	16023.6	22873.2	16187.2	0.707696	-0.498798	0.000265216	1.5083	down
NEG_t86	Ethyl glucuronide	1057.41	667.601	899.182	867.497	632.27	720.117	195.337	417.111	249.187	5.00228	5.00228	5.00228	807.347	146.107	0.180972	-2.46616	4.44953e-05	1.55988	down
NEG_t87	4-Hydroxy-4-(pyridin-2-yl)butan-2-one	570.126	459.474	446.623	293.284	393.375	241.53	919.133	713.364	818.123	541.501	899.534	860.283	400.735	791.99	1.97634	0.982833	0.000476957	1.44439	up
NEG_t88	Ethyl anthranilate	14802.3	11522.5	14558.4	13386.4	10862.4	11467.2	16624.1	20047.3	15744.6	18297.8	19692.3	17890.9	12766.5	18049.5	1.41381	0.499592	0.000302042	1.44977	up
NEG_t9	L-Rhamnulose	4366.39	3520.54	3948	3893.35	3432.74	3345.8	3290.17	3557.59	3033.7	3071.45	3488.95	3118.23	3751.14	3260.02	0.869075	-0.202448	0.0278924	1.11771	down
NEG_t90	3-Sulfocatechol	3543.08	3822.27	3547.03	3415.13	3789.56	3147.78	6356.92	5409.68	5586.68	5105.62	5949.7	5802.92	3544.14	5701.92	1.60883	0.686012	6.17582e-06	1.63229	up
NEG_t91	2-methylidene-4-[(2R,3R,4S,5S,6R)-3,4,5-trihydroxy-6-(hydroxymethyl)oxan-2-yl]oxybutanoic acid	1539.69	1291.22	1501.25	1446.48	1306.87	1295.03	483.851	607.167	475.083	531.72	589.073	535.884	1396.75	537.13	0.384556	-1.37874	5.03573e-07	1.66812	down
NEG_t92	2-Hydroxy-6-oxoocta-2,4,7-trienoate	1162.48	1198.04	1061.7	950.129	976.153	865.111	1679.66	1342.12	1912.68	1071.2	1316.13	1234.23	1035.6	1426.01	1.37698	0.461512	0.02628	1.11287	up
NEG_t93	Northienamycin	529.655	471.689	544.326	506.605	446.99	439.908	186.036	212.669	144.859	209.643	229.21	210.995	489.862	198.902	0.406036	-1.30032	3.34165e-07	1.64891	down
NEG_t94	8-Azaguanine	74.2106	5.00228	55.6379	5.00228	5.00228	5.00228	146.547	98.0948	180.969	78.548	122.089	119.419	24.9763	124.278	4.97584	2.31494	0.000507545	1.41413	up
NEG_t95	Phe-Ala-Gly	704.397	494.783	694.139	563.478	501.11	493.064	102.34	138.218	88.9542	116.259	140.701	127.258	575.162	118.955	0.20682	-2.27355	6.58169e-05	1.6365	down
NEG_t96	OA-6129 B2	553.345	397.05	523.888	502.108	413.23	456.463	5.00228	184.228	5.00228	134.794	127.737	111.477	474.347	94.7067	0.199657	-2.3244	2.72131e-06	1.61494	down
NEG_t97	L-tyrosine methyl ester 4-sulfate	506232	502694	520076	514718	502114	471295	323165	357477	278719	323558	351187	313831	502855	324656	0.645627	-0.631228	8.28375e-07	1.63532	down
NEG_t98	16alpha-Hydroxy DHEA 3-sulfate	374.92	231.106	255.548	192.77	164.859	191.602	527.772	484.58	898.107	320.94	450.741	384.565	235.134	511.117	2.17373	1.12017	0.0191487	1.15401	up
POS_t100	4,5-dihydroxy-3-propylcyclopent-2-en-1-one	1157.43	867.324	941.434	912.142	717.24	587.315	452.322	649.031	441.084	391.865	627.02	446.323	863.814	501.274	0.580303	-0.785121	0.00439487	1.34491	down
POS_t104	His-Phe-Ala	1619.7	1256.07	1488.59	1236.76	1290.91	915.358	385.386	569.417	282.304	387.235	547.115	412.621	1301.23	430.68	0.330978	-1.59519	9.13352e-05	1.58511	down
POS_t110	2,8-Quinolinediol	210.247	130.831	170.411	127.845	108.372	93.1787	79.5957	107.578	74.1591	74.7354	122.516	61.3388	140.147	86.6539	0.618306	-0.693608	0.0291436	1.11242	down
POS_t111	Epanorin	7897.52	2818.24	5516.38	4748.7	2417.37	2837.79	1343.62	2607.48	1394.86	1506.42	2696.97	1464.3	4372.67	1835.61	0.419791	-1.25226	0.0314447	1.16272	down
POS_t115	Sphaerophorin	474.243	302.106	359.951	359.101	334.635	298.124	212.058	221.196	184.902	301.985	232.565	286.854	354.693	239.927	0.676434	-0.563978	0.00602859	1.3178	down
POS_t116	6-Lactoyl-5,6,7,8-tetrahydropterin	6114.95	6410.31	6023.95	5967.01	6794.09	3940.64	1442.69	1959.25	1275.51	1077.93	2158.73	1112.2	5875.16	1504.38	0.256059	-1.96545	2.50729e-05	1.60656	down
POS_t117	S-Adenosylmethioninamine	2704.66	1448.97	2687.12	1695.93	1507.32	1132.09	2851.26	3940.69	2644	2855.38	5069.41	3456.98	1862.68	3469.62	1.8627	0.897396	0.00698608	1.26573	up
POS_t119	Benzyl alcohol	1541.11	1076.36	1327.74	1134	983.817	723.883	474.171	681.463	419.022	350.986	777.954	530.196	1131.15	538.965	0.476475	-1.06953	0.00212109	1.3932	down
POS_t122	3-Hydroxy-L-phenylalanine	500.337	374.127	407.292	385.582	317.783	269.134	98.1551	143.281	99.7463	98.975	134.166	113.248	375.709	114.595	0.305011	-1.71307	0.000314011	1.59127	down
POS_t123	3-Methylhippuric acid	7140.98	4026.12	5994.34	4927.25	3293.8	3078.28	1461.25	2133.12	1225.47	1213.55	2371.86	1433.87	4743.46	1639.85	0.345708	-1.53238	0.00398151	1.41442	down
POS_t16	S-(4-Methylthiobutylthiohydroximoyl)-L-cysteine	9899.14	7952.78	8302.39	7623.35	6868.74	5430.37	4147.73	6165.78	4091.52	3965.02	6083.46	4340.29	7679.46	4798.97	0.624909	-0.678282	0.00375231	1.32803	down
POS_t168	phenylethylamide 331	1277.77	472.851	1420.05	876.561	578.618	73.1751	4600.73	6151.22	3080.09	4689.13	8559.84	5192.44	783.171	5378.91	6.86811	2.77991	0.00125777	1.51723	up
POS_t173	2-Linoleoylglycerol	659.494	5.00228	759.147	53.6626	5.00228	5.00228	573.585	1021.37	765.888	448.463	1191.73	757.045	247.885	793.013	3.19911	1.67767	0.0155846	1.15263	up
POS_t174	1,2-dihydroxyheptadec-16-en-4-yl acetate	5.00228	5.00228	489.122	5.00228	5.00228	5.00228	1447.07	53.2388	1313.18	379.004	1080.81	905.864	85.6889	863.194	10.0736	3.33251	0.0155534	1.24038	up
POS_t18	m-Methylbenzoate	9428.83	5704.25	7821.03	6462.74	4598.55	4249.55	2405.39	3229.3	2159.91	2192.9	3327.89	2335.31	6377.49	2608.45	0.409009	-1.2898	0.00458461	1.41391	down
POS_t181	LPE(O-18-2)	2214.84	861.051	2459.89	979.604	952.757	5.00228	3188.43	4344.42	2902.24	3764.43	6156.73	4441.51	1245.52	4132.96	3.31825	1.73042	0.000884137	1.41894	up
POS_t184	PC(18:0/18:1(11Z))	5.79406e+06	4.9048e+06	4.79273e+06	4.16664e+06	3.76146e+06	2.07771e+06	3.1362e+06	3.03918e+06	2.23964e+06	1.18519e+06	1.40162e+06	713786	4.24956e+06	1.9526e+06	0.459483	-1.12192	0.00651031	1.27901	down
POS_t190	Oleoyl sarcosine	450.958	186.378	8327.93	1273.85	2844.56	5.00228	9242.08	1196.96	13379.7	10068.1	11131.5	17029	2181.45	10341.2	4.74053	2.24505	0.0114596	1.20469	up
POS_t192	2-(3-Hydroxycyclohexyl)-5-(2-methyl-2-octanyl)phenol	115396	116351	309514	125365	139594	48892.3	324967	177759	477161	295771	490787	439944	142519	367731	2.58023	1.3675	0.00522288	1.28841	up
POS_t198	DG(16:0/18:3(9Z,12Z,15Z)/0:0)	895996	765575	739426	751023	813818	539500	869269	1.38714e+06	1.32544e+06	1.01418e+06	1.74832e+06	1.28568e+06	750890	1.27167e+06	1.69355	0.760053	0.00713605	1.32091	up
POS_t201	PC(14:0/18:0)	2.46249e+06	2.12688e+06	1.91422e+06	1.70989e+06	1.41007e+06	902316	1.19934e+06	1.25353e+06	1.00637e+06	624606	765265	408522	1.75431e+06	876273	0.499497	-1.00145	0.00975956	1.26208	down
POS_t209	DG(18:4(6Z,9Z,12Z,15Z)/16:0/0:0)	24773.1	18316.8	25381.5	20403.8	21268.3	9468.54	42343.5	54939.2	45558.4	48244.6	70264.2	55568.6	19935.3	52819.8	2.64955	1.40575	0.000114951	1.54969	up
POS_t216	phenylethylamide 359	10879	7094.74	42749.2	7892.85	12589.4	4762.88	64023.4	13204.3	60899.2	36868.2	49522.9	50925.3	14328	45907.2	3.20402	1.67989	0.00881147	1.22895	up
POS_t217	9-Octadecenal	598070	557421	1.35092e+06	640837	611818	343069	1.75806e+06	883387	1.76344e+06	1.12984e+06	1.94136e+06	1.53553e+06	683690	1.50194e+06	2.19681	1.13541	0.00410415	1.31251	up
POS_t218	2-Amino-1,3-eicosanediol	30123.5	23188.6	75127.7	26304.1	32744.2	24934.2	109844	33536.4	96768.7	61000.4	78184.3	78345.3	35403.7	76279.8	2.15457	1.1074	0.0146258	1.17589	up
POS_t219	Ricinoleic acid methyl ester	36353.6	40279.8	26249.3	39101.6	46305.4	18628.1	30473.6	66972.4	69103.3	43925.9	85699.3	66807.3	34486.3	60496.9	1.75423	0.810839	0.022805	1.14035	up
POS_t23	6-Biopterin	2097.92	1705.31	1701.76	1538.54	1491.81	1132.67	1007.83	1294.85	1102.68	877.375	1342.15	985.023	1611.33	1101.65	0.683689	-0.548588	0.00921849	1.26117	down
POS_t237	Halaminol A	661.648	1577.99	2787.35	1475.36	1625.23	5.00228	5795.06	1981.8	3357.58	2795.46	3511.56	3512.87	1355.43	3492.39	2.57659	1.36546	0.00890213	1.24231	up
POS_t243	Arachidoyl Ethanolamide	10792.5	13917.4	9265.08	7760.9	6684.19	5561.87	10006.3	12122.2	14632.3	16040	12868	11968.6	8996.99	12939.6	1.43821	0.524277	0.0287531	1.02602	up
POS_t245	Choline	290.716	5.00228	617.216	161.301	5.00228	5.00228	1591.29	851.233	5.00228	659.591	1487.11	831.425	180.707	904.276	5.00411	2.32311	0.0272277	1.17427	up
POS_t247	SM(d18:0/22:2(13Z,16Z)(OH))	1362.68	1829.44	1906.47	1462.24	2527.56	187.024	3847.87	5131.78	3155.4	3092.84	7509.5	6049.07	1545.9	4797.75	3.10352	1.63391	0.00454819	1.37895	up
POS_t252	Clupanodonyl Carnitine	137016	103293	125673	100789	95996.9	65455.8	202052	235058	192900	184756	286237	216762	104704	219628	2.0976	1.06874	0.000162944	1.52313	up
POS_t253	lpc(0-0_16-1)	359.979	51.2391	915.772	197.227	374.79	100.101	1233.99	1068.33	151.361	795.223	1559.55	1273.07	333.185	1013.59	3.04212	1.60508	0.0199891	1.17813	up
POS_t254	Nandrolone	203.338	202.821	328.397	224.858	346.201	5.00228	1123.98	679.454	530.948	545.55	844.696	683.219	218.436	734.642	3.36319	1.74983	0.00116473	1.45691	up
POS_t263	PC(16:0/16:1(9Z))	5830.53	6597.23	6317.1	6568.93	4902.99	3772.34	4410.17	3901.93	5188.39	3772.57	5134.93	3671.26	5664.85	4346.54	0.767282	-0.382171	0.0385159	1.04857	down
POS_t266	(2-{[3-(hexadecanoyloxy)-2-(tetradecanoyloxy)propyl phosphonato]oxy}ethyl)trimethylazanium	92208.3	101088	93593.8	101744	106418	105743	71425.4	76891.6	83572.6	99331.7	76788.5	86847.1	100133	82476.1	0.82367	-0.279862	0.00544766	1.30657	down
POS_t27	N-Benzoyl-2'-deoxycytidine	1937.55	1428.9	1478.01	1147.29	1034.32	865.589	1723.96	1967.3	1723.48	1422.8	2246.35	1590.45	1315.27	1779.06	1.35261	0.435749	0.0416821	1.00392	up
POS_t272	Tetrahydrodeoxycortisol	5063.31	3381.07	4245.3	3948.76	3071.89	1418.09	4484.85	6964.44	4813.36	4088.23	7060.22	5188.64	3521.4	5433.29	1.54293	0.625675	0.025248	1.07259	up
POS_t284	17alpha,21-Dihydroxypregnenolone	4155.49	3369.58	4089.62	3345.45	3179.63	1723.27	4659.99	7638.05	5172.8	4756.71	6728.86	5773.99	3310.51	5788.4	1.74849	0.806113	0.0024897	1.33405	up
POS_t287	Lys-Val	1627.11	1628.3	3684.87	1677.2	1892.48	692.24	3465.93	2099.56	3183.9	2380.01	3613.78	3435.96	1867.03	3029.85	1.62282	0.698501	0.0390668	1.04809	up
POS_t288	4alpha-Methylzymosterol	696.717	484.337	4064.3	891.696	1314	220.272	5932.72	1945.65	4017.81	3081.14	5856.16	4662.7	1278.55	4249.36	3.32357	1.73273	0.00637917	1.28065	up
POS_t309	Val-Thr	1404.27	1076.69	1305.3	719.682	691.303	215.955	3755.66	6432.26	3723.12	2485.77	5946.06	3724.45	902.2	4344.55	4.81551	2.26769	0.00190758	1.47416	up
POS_t321	N6-(delta2-Isopentenyl)-adenosine 5'-monophosphate	942.354	401.176	801.506	446.658	164.929	95.5675	1226.75	1699.54	881.541	643.51	1767.21	850.403	475.365	1178.16	2.47843	1.30943	0.0154093	1.1755	up
POS_t33	Palythazine	4604.22	3411.63	4282.75	3639.42	2988.71	1770.85	1098.9	2081.44	1157.92	837.826	2010.07	1062.96	3449.6	1374.85	0.398554	-1.32715	0.00243383	1.39629	down
POS_t332	2-Octenoylcarnitine	2165.82	1367.01	1854.85	1467.41	1087.26	759.219	2194.22	3242.36	2388.88	1698.38	3210.44	1968.74	1450.26	2450.5	1.6897	0.756765	0.014423	1.16194	up
POS_t344	Acetylhaemoventosine	7849.09	5593.76	6856.64	5677.6	4724	4074.42	8929.6	11194.4	7867.21	7058.28	11863	7585.47	5795.92	9083	1.56714	0.648132	0.00922249	1.23855	up
POS_t348	3-Hydroxy-6,7,8-trimethoxy-2-naphthoate	4237.25	3174.05	3720.78	3169.99	2494.29	1959.91	4516.72	6146.74	4376.21	3601.55	6381.56	4169.6	3126.04	4865.4	1.55641	0.63822	0.0135167	1.18468	up
POS_t350	(3R)-4,4-dimethyl-3-[(2S,3R,4S,5S,6R)-3,4,5-trihydroxy-6-(hydroxymethyl)oxan-2-yl]oxyoxolan-2-one	30132.9	21895.1	26473.9	23286.3	19030.5	15861.6	30679.3	45239.1	31973.1	27869.7	46208.4	31092.7	22780.1	35510.4	1.55884	0.64047	0.010425	1.22487	up
POS_t364	Digalacturonate	3990.36	3013.11	3448.36	3075.69	2551.34	2083.91	3931.75	5157.38	3681.66	3371.77	5414.41	3883.29	3027.13	4240.04	1.40068	0.486129	0.0205052	1.12251	up
POS_t365	Sterigmatocystin	1547.19	1140.54	1331.77	1162.47	952.954	769.984	1457.82	1922	1338.6	1232.63	2002.47	1417.61	1150.82	1561.86	1.35717	0.440602	0.0385891	1.02467	up
POS_t366	Fallacinal	4630.29	3436.49	3900.55	3624.98	2995.84	2495.31	4375.54	5738.97	4127.22	3850.04	5989.51	4212.69	3513.91	4715.66	1.342	0.424383	0.0316017	1.05735	up
POS_t370	Indole	777.586	536.284	637.926	570.834	443.681	366.75	182.755	257.133	183.912	152.254	279.268	205.112	555.51	210.072	0.378161	-1.40293	0.00137367	1.49251	down
POS_t371	(S)-3-Amino-4-(4-hydroxyphenyl)butyric acid hydrochloride	34624	19257.3	27889.5	22292	14407	13797.6	6418	9087.92	5946.79	6100.88	9571.92	6446.51	22044.5	7262	0.329424	-1.60198	0.00590164	1.40546	down
POS_t375	2-(4-Hydroxyphenyl)ethanol	16724.2	13023.4	16472.2	13985.5	15262.2	9037.05	6117.81	10679	5200.19	4363.36	13428.4	8192.98	14084.1	7996.94	0.5678	-0.816546	0.00842523	1.20315	down
POS_t377	1-Methyltryptophan	403.407	346.304	356.556	326.363	285.708	217.118	565.604	828.649	670.72	514.389	860.117	589.481	322.576	671.493	2.08166	1.05773	0.00100089	1.47157	up
POS_t378	S-(Hydroxymethyl)glutathione	436.773	318.041	353.758	308.128	271.604	198.466	487.845	604.812	511.429	340.647	616.697	420.768	314.462	497.033	1.58058	0.660458	0.00798224	1.23481	up
POS_t380	Lacto-N-difucopentaose II	526.583	471.981	479.699	398.653	411.688	311.797	669.985	919.707	799.881	631.162	1188.21	792.409	433.4	833.559	1.9233	0.943584	0.00334584	1.41225	up
POS_t381	13-Deoxydaunorubicin	5947.37	5492.17	5140.41	5019.95	5111.11	4053.24	6682.36	9192.41	8587.5	6503.44	11523.1	7670	5127.38	8359.8	1.63043	0.705248	0.00674511	1.35089	up
POS_t397	NCGC00385000-01_C15H18O8_beta-D-Glucopyranose, 1-O-[(2E)-3-(2-hydroxyphenyl)-1-oxo-2-propen-1-yl]-	968.752	646.547	790.147	622.95	536.183	389.209	1230.66	1502.15	984.759	822.494	1428.2	880.627	658.965	1141.48	1.73223	0.792634	0.00840632	1.24249	up
POS_t402	17-Hydroxyprogesterone	471.242	456.51	441.004	399.513	453.614	388.225	329.566	308.593	195.114	275.524	232.302	201.625	435.018	257.121	0.591057	-0.758631	0.00014537	1.52681	down
POS_t403	Thromboxane B2	526.511	363.911	375.325	312.103	310.436	220.603	5.00228	5.00228	5.00228	5.00228	5.00228	5.00228	351.481	5.00228	0.014232	-6.13472	0.000404307	1.60658	down
POS_t404	8-Amino-7-oxononanoate	944.187	700.253	801.341	640.969	615.612	481.6	576.717	494.636	411.577	380.999	557.077	379.274	697.327	466.713	0.669289	-0.579298	0.0154115	1.19484	down
POS_t405	Val-Pro-Ala	19207.9	13898.2	16068.8	14189.8	14331.4	10006.2	3619.27	7964	3993.07	4856.59	6915.81	4249.66	14617	5266.4	0.360292	-1.47276	0.000167816	1.54145	down
POS_t409	8-hydroxyadenosine	8231.85	6223.47	6984.39	6429.07	5448.3	4163.96	1404.55	2871.68	1230.45	1606.86	2458.87	1404.02	6246.84	1829.4	0.292853	-1.77175	0.000170653	1.56134	down
POS_t410	3,4,6-Tri-O-acetyl-D-galactal	15429.6	12431.8	12891.4	11684.4	10505.3	8503.29	6515.09	9789.04	6554.29	6204.13	9504.31	6948.76	11907.6	7585.94	0.637065	-0.650487	0.00480695	1.3069	down
POS_t411	Glu-His	934.934	784.892	789.095	701.375	654.067	525.9	467.03	636.133	442.648	419.272	617.116	468.325	731.711	508.421	0.694838	-0.525251	0.0101546	1.23029	down
POS_t412	Man5GlcNAc-V	3118.72	2378.98	2622.03	2413.52	2031.07	1729.24	1459.63	1997.86	1392.36	1302.06	2002.71	1416.18	2382.26	1595.14	0.66959	-0.578651	0.00896677	1.24715	down
POS_t413	2-epi-5-epi-Valiolone	834.59	670.493	672.415	632.572	557.334	447.735	342.345	516.188	322.771	321.5	507.528	372.704	635.857	397.173	0.624626	-0.678935	0.00494895	1.30222	down
POS_t415	(4-{4-[2-(gamma-L-Glutamylamino)ethyl]phenoxymethyl}furan-2-yl)methanamine	305.834	204.615	240.915	197.83	180.436	151.941	98.713	173.558	80.3681	92.0071	142.261	101.421	213.595	114.721	0.537098	-0.896743	0.00484658	1.31516	down
POS_t418	5''-Phosphoribostamycin	8405.3	6575.08	6104.65	5590.3	5446.38	3969.17	3852.73	4920.75	4070.85	2708.42	4390.95	3120.83	6015.15	3844.09	0.639068	-0.645958	0.0135162	1.227	down
POS_t420	Gln-Phe	4203.3	2711.07	3314.07	2900.82	2517.04	1910.04	1312.95	2153.94	985.766	1217.1	2058.08	1183.91	2926.06	1485.29	0.507608	-0.978212	0.00451937	1.32256	down
POS_t421	Palythene	1296.73	976.449	1031.11	994.635	890.128	705.893	651.877	918.037	622.212	607.604	837.533	642.604	982.49	713.311	0.726024	-0.461911	0.0202583	1.15333	down
POS_t423	4-Hydroxyquinoline	19776.1	13707.2	16450.4	14565.4	11775.8	10219.2	20390	27158.4	18129.9	16656.8	25606.5	18847.5	14415.7	21131.5	1.46587	0.551759	0.0137693	1.16743	up
POS_t424	Tryptophol	9734.15	6724.66	7977.5	7129.85	5764.98	4992.61	9940.68	13460.4	8986.05	8199.52	12589.9	9082.15	7053.96	10376.4	1.47101	0.556807	0.0143756	1.16247	up
POS_t426	NCGC00385388-01_C21H34O11_(1R,4S,7S,8S,9R,12E,20R,21R,22S,23S)-7,8,21,22,23-Pentahydroxy-12,16-dimethyl-3,5,10,19,24-pentaoxatricyclo[18.3.1.0~4,9~]tetracos-12-en-11-one	1841.37	1115.57	1275.9	1549.21	773.725	959.491	1880.06	3839.96	1708.5	1874.44	4323.14	2425.65	1252.54	2675.29	2.13588	1.09483	0.0255923	1.175	up
POS_t430	Triethanolamine	3867.61	2567.65	3230.58	2928.23	2259.88	2062.72	1388.91	2200.34	1380.38	1359.29	2024.48	1474.96	2819.45	1638.06	0.580987	-0.783423	0.00555722	1.32291	down
POS_t431	N-Fructosyl gamma-glutamyl-S-methylcysteine	1.63294e+06	1.19461e+06	1.38603e+06	1.25582e+06	1.08169e+06	887129	470812	738555	465553	456383	686074	485755	1.2397e+06	550522	0.444075	-1.17112	0.000503484	1.51078	down
POS_t432	(1S,4aS,7aR)-7-methyl-1-[(2S,3R,4S,5S,6R)-3,4,5-trihydroxy-6-(hydroxymethyl)oxan-2-yl]oxy-4a-[(2S,3R,4R,5R,6S)-3,4,5-trihydroxy-6-methyloxan-2-yl]oxy-1,7a-dihydrocyclopenta[c]pyran-5-one	160.863	5.00228	5.00228	5.00228	5.00228	5.00228	955.122	1633.03	939.127	1095.99	1383.63	1021.73	30.9791	1171.44	37.8138	5.24084	0.000107458	1.61321	up
POS_t433	6-Man4GlcNAc-II	223887	160812	193245	174198	155517	118352	30749.1	58927.7	28361.6	33569.1	50296.9	34739.1	171002	39440.6	0.230644	-2.11626	0.000125456	1.60344	down
POS_t435	3-Methylglutaconic acid	1203.85	891.16	1060.73	928.227	860.363	693.123	346.218	556.912	397.951	363.932	531.256	383.15	939.575	429.903	0.45755	-1.128	0.000300443	1.53076	down
POS_t436	Herniarin	7647.75	5051.77	5083.31	3585.16	3705.46	2457.05	7312.04	8071.05	7562.19	5099.56	9525.04	7028.79	4588.42	7433.11	1.61997	0.69597	0.013488	1.16101	up
POS_t437	cis-1,2,3,6-Tetrahydrophthalimide	7467.77	5504.22	5221.4	3661.63	4198.71	2441.02	7560.21	7530.99	7655.54	4488.66	9238.9	6818.68	4749.13	7215.5	1.51933	0.603437	0.0269424	1.07096	up
POS_t440	3,4-Methylenedioxycinnamaldehyde	7659.7	4552.14	5174.84	3394.99	3193.3	2521.83	6228.3	8111.21	7156.61	5523.61	8916.47	6563.55	4416.13	7083.29	1.60396	0.681636	0.0176023	1.12709	up
POS_t441	epsilon-Rhodomycin T	24342	17525.2	23579	17528.2	15423.9	12611.7	6293.23	8398.23	6572.96	6786.67	9982.71	7430.25	18501.7	7577.34	0.409549	-1.28789	0.00150005	1.48861	down
POS_t444	Pro-Val	1768.34	1629.41	1761.85	1550.9	1662.09	1221.23	922.661	914.79	664.432	566.236	971.898	688.565	1598.97	788.097	0.492877	-1.0207	2.37522e-05	1.55117	down
POS_t448	Trp-Ile	477.613	323.822	420.191	348.082	330.509	238.453	138.713	198.673	136.516	127.315	186.55	135.205	356.445	153.829	0.431563	-1.21236	0.00114329	1.49497	down
POS_t449	methyl 2-[(2S,3R,4S,5S,6R)-4,5-dihydroxy-6-(hydroxymethyl)-3-[(2S,3R,4R,5R,6S)-3,4,5-trihydroxy-6-methyloxan-2-yl]oxyoxan-2-yl]oxybenzoate	1626.46	1195.81	1379.29	1247.05	1009.19	883.752	767.914	1158.3	747.808	721.723	1027.08	852.177	1223.59	879.168	0.718514	-0.476912	0.0269304	1.11588	down
POS_t450	3-methyl-4-pentenoic acid	31134	24297.4	29280.9	24939.8	21217.1	17739.3	33512.5	43728.1	31425.1	29702	43481.4	32306.6	24768.1	35692.6	1.44107	0.527144	0.00787106	1.236	up
POS_t455	[(2R,3S,4S,5R,6S)-6-[4-[(E)-3-(2,4-dihydroxyphenyl)-3-oxoprop-1-enyl]phenoxy]-3,4,5-trihydroxyoxan-2-yl]methyl (E)-3-(4-hydroxyphenyl)prop-2-enoate	1328.08	904.931	837.844	868.096	432.568	635.107	2106.01	2008.61	1921.6	1642.73	2547.33	1882.88	834.438	2018.19	2.41863	1.27419	4.70448e-05	1.53804	up
POS_t456	N-Acetylputrescine	97.2586	80.2276	62.1744	77.1554	73.4579	5.00228	447.978	673.038	465.115	485.297	576.175	522.287	65.8794	528.315	8.01943	3.0035	9.49651e-06	1.63802	up
POS_t461	3-[(3aS,4S,7aS)-7a-Methyl-1,5-dioxo-octahydro-1H-inden-4-yl]propanoate	4341.15	3229.85	4019.23	3376.92	2970.04	2517.45	1925.3	2424.9	1855.97	1705.82	2585.84	1873.19	3409.11	2061.84	0.604803	-0.725464	0.00281337	1.38092	down
POS_t462	(R)-(Indol-3-yl)lactate	59700	48696	54860.2	46443.4	43347.3	34918.3	34326.2	42595.8	36810	30736.8	46053.9	33022.4	47994.2	37257.5	0.776292	-0.365328	0.0345879	1.06108	down
POS_t473	Man3GlcNAc2	335.561	246.782	272.142	234.607	243.035	175.612	440.727	569.944	441.608	353.957	643.139	405.401	251.29	475.796	1.89341	0.92099	0.00242968	1.40982	up
POS_t474	N,N',N''-Triacetyl-chitotriose	940.378	714.888	866.354	768.516	618.66	531.369	1179.22	1336.46	1043.96	954.19	1458.47	996.216	740.028	1161.42	1.56943	0.650238	0.00254966	1.35098	up
POS_t477	URB937	642.833	483.339	484.003	461.864	392.25	321.98	311.534	400.206	285.707	253.617	409.212	261.91	464.378	320.364	0.689879	-0.535586	0.0232732	1.13258	down
POS_t478	2-(Acetylamino)-2-deoxy-A-D-glucopyranose	477.981	403.172	456.379	404.34	347.304	312.512	206.645	193.341	178.113	164.261	227.723	149.787	400.281	186.645	0.466284	-1.10072	0.00012973	1.56897	down
POS_t479	3,4-Dehydro-DL-proline	1126.69	894.154	920.025	840.553	813.687	616.322	599.48	712.188	608.084	484.2	686.016	529.019	868.571	603.164	0.694433	-0.526093	0.00919	1.27489	down
POS_t48	1-[4-hydroxy-3-(3-methylbut-2-enyl)phenyl]ethanone	30700.5	20061.5	24044.3	21151.6	16226.6	12702.2	3755.08	6680.59	4120.32	7540.81	6685.01	6507.31	20814.5	5881.52	0.282569	-1.82333	0.00161536	1.51321	down
POS_t484	Ticagrelor	2181.49	1927.88	1912.93	1737.1	1608.91	1267.68	2457.32	2691.91	2505.61	1829.69	2861.92	2089.7	1772.66	2406.03	1.35729	0.440732	0.0111741	1.19499	up
POS_t489	Tetracycline	4756.69	3960.69	4127.57	3689.5	3470.61	2832.1	5548.97	6677.55	5530.27	4547.07	6797.49	4921.42	3806.19	5670.46	1.4898	0.575118	0.00271138	1.34445	up
POS_t490	NCGC00381039-01_C22H25NO8_8-Benzoyl-2-[(3Z)-1,2-dihydroxy-3-hexen-1-yl]-9-hydroxy-8-methoxy-3-methyl-1-oxa-7-azaspiro[4.4]non-2-ene-4,6-dione	14663.5	12182.2	12547.5	11469	10785.7	8608	16118.9	19135.5	16793.7	13295.7	19780.7	14539.4	11709.3	16610.6	1.41858	0.50445	0.00435217	1.29041	up
POS_t491	(2R)-2-amino-3-hydroxy-2-methylpropanoic acid	1009.34	773.344	831.149	773.365	700.847	553.785	1247.15	1412.75	1243.57	955.614	1473.88	1134.91	773.638	1244.64	1.60882	0.686003	0.000828146	1.41441	up
POS_t494	2-Aminobutyric acid	439.632	403.819	382.547	335.823	357.655	263.42	250.1	301.535	275.814	206.498	300.921	214.799	363.816	258.278	0.709914	-0.494285	0.00690848	1.26796	down
POS_t499	Glucobrassicanapin	434.77	320.556	262.351	293.631	255.721	206.053	131.883	191.609	80.231	105.623	157.329	135.7	295.514	133.729	0.452531	-1.14391	0.00241062	1.41309	down
POS_t513	Piperidine	411.008	362.095	385.029	314.859	343.949	271.938	472.306	489.939	518.499	370.154	559.718	364.004	348.146	462.437	1.32828	0.409562	0.0166391	1.17423	up
POS_t514	Diethylene glycol monobutyl ether	441.373	362.424	386.106	344.588	317.109	259.637	472.858	545.494	452.339	383.555	591.846	429.613	351.873	479.284	1.36209	0.445827	0.0105765	1.20753	up
POS_t52	3-Phenyllactic acid	7239.95	5246.05	6681.27	5679.29	4468.16	3911.05	7036.72	9266.84	6974.86	6652.44	9893.25	7009.97	5537.63	7805.68	1.40957	0.495256	0.0148788	1.15428	up
POS_t54	methyl 3,4,5-trihydroxycyclohexene-1-carboxylate	105563	72334	86767	77176.4	62364.4	53564.9	111635	151709	99467.3	91300.5	141887	101730	76295	116288	1.52419	0.608043	0.0108139	1.20159	up
POS_t56	Malonyl-caffeoylquinic acid	24484.4	19724.5	20331.7	18553.9	16899.9	13456.1	10385.6	15472.7	10454.7	9907.99	15151	11061.4	18908.4	12072.2	0.638458	-0.647335	0.0046887	1.30943	down
POS_t58	Lys-Tyr	8717.55	6688.24	7688.97	7144.96	6118.12	5171.41	1768.67	2952.5	1682.14	2060.63	2426.85	1950.5	6921.54	2140.22	0.309211	-1.69334	7.67672e-05	1.61119	down
POS_t6	lpc(0-0_18-1)	2.07242e+06	1.02915e+06	2.06523e+06	1.37489e+06	1.20116e+06	853035	4.13376e+06	2.92548e+06	1.84407e+06	2.28495e+06	3.72422e+06	2.63412e+06	1.43265e+06	2.92443e+06	2.04128	1.02947	0.00661112	1.29983	up
POS_t61	Gentamicin A2	4039.47	2444.16	3240.88	2623.49	1981.34	1800.17	1086.95	1447.06	1015.42	1187.54	1551.63	1084.57	2688.25	1228.86	0.457123	-1.12934	0.00681001	1.37672	down
POS_t66	palythine	1558.45	1187.2	1271.92	1226.94	1115.01	870.337	1814.36	2143.08	1755.49	1435.8	2208.44	1625.62	1204.97	1830.46	1.51909	0.603207	0.002469	1.34557	up
POS_t68	5-Amino-2-oxopentanoic acid	5181.08	4201.96	4537.33	4073.46	3579.66	2923.63	3054.43	3638.69	3194.76	2463.08	3749.69	2811.34	4082.85	3152	0.772009	-0.373311	0.0365912	1.06465	down
POS_t70	[(2S,3R,4S,5S,6R)-3,4,5-trihydroxy-6-[[(E)-3-(4-hydroxyphenyl)prop-2-enoyl]oxymethyl]oxan-2-yl] (E)-3-phenylprop-2-enoate	12901.3	10454.3	10955	10058.3	8872.78	7297.6	7568.4	9260.3	7990.01	6309.32	9549.92	7009.66	10089.9	7947.94	0.787714	-0.344256	0.0481022	1.01486	down
POS_t71	4-Aminobutyraldehyde	513.555	483.376	466.747	414.126	396.793	289.799	629.941	636.591	604.271	442.457	647.87	547.616	427.399	584.791	1.36825	0.452336	0.00635686	1.24342	up
POS_t72	Isomaltotriose	4862.4	4094.18	4196.65	3716.59	3653.67	2796.44	6847.52	6995.41	6686.6	4915.79	7634.76	5206.54	3886.65	6381.1	1.6418	0.715277	0.00116532	1.422	up
POS_t73	XylManGlcNAcFucGlcNAc	1482.32	1130.87	1194.39	1120.06	1039.15	815.834	2168.97	2655.77	2186.81	1696.46	2752.33	1856.78	1130.44	2219.52	1.96342	0.973366	0.000616313	1.48625	up
POS_t78	1-Methylpiperidine-2-carboxylic acid	1583.93	1297.22	1393.21	1220.72	1135.56	865.425	838.305	1025.91	836.031	707.155	1067.03	807.335	1249.34	880.295	0.704606	-0.505112	0.0122047	1.22626	down
POS_t79	Nicotinic Acid Adenine Dinucleotide	483.866	471.196	458.187	385.782	416.106	272.688	597.25	737.342	786.955	499.335	770.029	542.53	414.637	655.573	1.58108	0.660907	0.00351641	1.32675	up
POS_t80	11-trans-Leukotriene C4	1917.84	1478.81	1825.85	1472.96	1189.57	1102.93	2167	2584.78	1805.34	1827.84	2729.96	2116.22	1497.99	2205.19	1.4721	0.557871	0.00653887	1.25648	up
POS_t81	Vitamin Be	452.291	317.871	383.145	353.517	302.125	233.43	481.528	597.017	462.926	465.805	670.094	435.274	340.397	518.774	1.52403	0.60789	0.00473009	1.28582	up
POS_t85	2-HYDROXY-4-(METHYLTHIO)BUTYRIC ACID	397.265	271.802	326.569	293.408	222.511	205.366	420.295	622.251	357.994	394.657	586.786	446.033	286.154	471.336	1.64714	0.719965	0.00694817	1.26249	up
POS_t88	obscurolide A1	2013.87	873.551	1184.58	812.59	602.36	578.7	1764.48	2994.29	1871.62	1951.97	2774.14	2056.19	1010.94	2235.45	2.21125	1.14486	0.00243899	1.31343	up
POS_t89	Kanamycin B	5900.89	3421.93	4806.72	3494.08	2514.95	2378.83	14000.4	20314.5	20062.4	10897.9	17148.5	12389.7	3752.9	15802.2	4.21068	2.07405	0.000373628	1.53521	up
POS_t9	Trp-Val	2218.09	1645.3	1922.94	1669.98	1420.79	1170.2	892.994	1218.28	826.407	785.806	1193.74	888.31	1674.55	967.59	0.577821	-0.791305	0.00355468	1.36968	down
POS_t90	Enalaprilat	564.715	367.984	478.299	400.025	331.587	290.634	1305.01	1740.43	953.058	1291.3	1893.43	1344.48	405.541	1421.29	3.50467	1.80928	0.000465552	1.5601	up
POS_t92	Aclacinomycin T	278289	216974	251584	218546	182880	153638	109862	176071	123255	120178	178206	125930	216985	138917	0.640215	-0.643371	0.00672441	1.27863	down
POS_t95	N6,N6,2'-O-trimethyladenosine	8124.84	4923.41	6392.42	5762.17	4597.47	4080.07	2301.77	3964.99	2215.72	2221.89	3435.81	2401.1	5646.73	2756.88	0.488226	-1.03438	0.00312561	1.38808	down
POS_t97	Validoxylamine A	37859.9	28422.9	30169.4	27205.9	24474.5	19600.9	15341.8	20645.8	15310.7	11803.3	18588.7	13852	27955.6	15923.7	0.569607	-0.811961	0.00305191	1.3847	down
POS_t98	4-Hydroxytryptamine	3029.22	2073.71	2413.58	2170.31	1738.11	1518.42	3195.78	4193.89	2850.87	2575.2	3991.79	2892.1	2157.23	3283.27	1.52199	0.605958	0.00919961	1.21307	up
POS_t99	Paromamine	936.361	696.995	812.183	629.802	642.087	410.71	427.639	512.878	330.937	345.63	484.338	390.94	688.023	415.394	0.60375	-0.727978	0.0114933	1.27099	down
